# Supplementary material for: Mechanism of reduced muscle atrophy via ketone body (D)-3-hydroxybutyrate
Source: Cell Biosci. 2022 Jun 20;12:94. doi: 10.1186/s13578-022-00826-2 (PMC9208164; doi:10.1186/s13578-022-00826-2)
Supplement: Supplementary file 2 — Additional file 2: Table S1. Lists genes in proteostasis gene-set and “3HB-regulated genes”, detailed information for GO and KEGG analysis of “3HB-regulated genes” are also included (related to Fig. 3). [file 13578_2022_826_MOESM2_ESM.xlsx]

## Sheet: Proteostasis Geneset
Ubiquitin-proteasome system	Unfolded-protein response	Heat Shock response	Antioxidant genes	Autophagy	Proteostasis Geneset		3HB-regulated gene set
Aire	Acadvl	Adck3	Alb	Aak1	Aire		Ddx20
Amfr	Add1	Akt1	Als2	Abcc5	Amfr		Mpv17L2		Number of genes
Anapc1	Aldh18A1	Atf6	Aox1	Abcg2	Anapc1		Noc4L	Autophagy	33
Anapc10	Amfr	Bag1	Apc	Acta1	Anapc10		Clec18A	Ubiquitin-proteasome system	22
Anapc11	Arfgap1	Bag2	Apoe	Acta2	Anapc11		Kank3	Unfolded protein response	18
Anapc13	Asns	Bag3	Atr	Actb	Anapc13		Ermard	Heat shock proteins	9
Anapc2	Atf3	Bag4	Cat	Actbl2	Anapc2		Gatsl3	Antioxidants	7
Anapc4	Atf4	Bag5	Ccl5	Actc1	Anapc4		Usp16	Total	75
Anapc5	Atf4P3	Ccs	Ccs	Actg1	Anapc5		Cep57
Anapc7	Atf6	Cct2	Cp	Actg2	Anapc7		Mmp14
Ankib1	Atf6b	Cct3	Ctsb	Ahr	Ankib1		Pnpla2
Apc2	Atp6V0D1	Cct4	Cyba	Aig1	Apc2		Zfp771
Arih1	Atxn3	Cct5	Cygb	Akap8	Arih1		Nrbf2
Arih2	Bag3	Cct6a	Dnm2	Akap9	Arih2		Sp4
Asb1	Banf1	Cct6b	Duox1	Ambra1	Asb1		D6Ertd527E
Asb11	Bax	Cct7	Ehd2	Antxr1	Asb11		Dgat2L6
Asb12	C19Orf10	Crnn	Epx	Apc	Asb12		Ddx27
Asb13	Calr	Cryaa	Ercc2	Arf1	Asb13		Fam219A
Asb15	Canx	Cryab	Ercc6	Arf6	Asb15		Fam214B
Asb16	Ccl2	Dnaja1	Fancc	Arhgap17	Asb16		Slc40A1
Asb17	Cct4	Dnaja2	Fmo2	Arhgef5	Asb17		Ttll11
Asb18	Cct7	Dnaja3	Fth1	Armc4	Asb18		Miip
Asb2	Cebpb	Dnaja4	Gclc	Arnt	Asb2		Armc10
Asb3	Cebpg	Dnajb1	Gclm	Arsa	Asb3		Mxd4
Asb4	Chac1	Dnajb11	Glrx	Arsb	Asb4		Tex10
Asb5	Cks1B	Dnajb12	Glrx2	Arsg	Asb5		Sik3
Asb6	Cnot2	Dnajb13	Glrx3	Arsj	Asb6		Pla2G4E
Asb7	Cnot4	Dnajb14	Glrx5	Atf4	Asb7		Sestd1
Asb8	Cnot6	Dnajb2	Gpx1	Atf6	Asb8		Chac1
Asb9	Creb3	Dnajb4	Gpx2	Atg10	Asb9		Slc1A1
Atg7	Creb3l3	Dnajb5	Gpx3	Atg12	Atg7		Ovgp1
Atrx	Ctdsp2	Dnajb6	Gpx4	Atg13	Atrx		Dyrk2
B2m	Cul7	Dnajb7	Gpx5	Atg14	B2m		Gprin3
Bard1	Cxxc1	Dnajb8	Gpx6	Atg16l1	Bard1		Bcap29
Bcor	Dcp1A	Dnajb9	Gpx7	Atg16l2	Bcor		Pcdhga3
Bfar	Dcp2	Dnajc1	Gpx8	Atg2a	Bfar		Adrm1
Birc2	Dctn1	Dnajc10	Gsr	Atg2b	Birc2		Sema7A
Birc3	Ddit3	Dnajc11	Gss	Atg3	Birc3		Phf20
Birc6	Ddit4	Dnajc12	Gstk1	Atg4a	Birc6		Rif1
Birc7	Ddx10	Dnajc13	Gstp1	Atg4b	Birc7		Fbxw10
Blmh	Ddx11	Dnajc14	Hmox1	Atg4c	Blmh		Cplx2
Bmi1	Ddx12P	Dnajc15	Hspa1a	Atg4d	Bmi1		Gm21811
Brap	Derl1	Dnajc16	Idh1	Atg5	Brap		Cbs
Brca1	Derl2	Dnajc17	Ift172	Atg7	Brca1		Npas2
Brca2	Derl3	Dnajc18	Il19	Atg9a	Brca2		2310002L09Rik
Brcc3	Dis3	Dnajc19	Il22	Atg9b	Brcc3		Ccdc136
Btbd2	Dkc1	Dnajc21	Krt1	Atic	Btbd2		Txnrd3
Btrc	Dnaja4	Dnajc3	Lpo	Atm	Btrc		Pabpc1L
Cbl	Dnajb11	Dnajc4	Mb	Atp7b	Cbl		Clcc1
Cblb	Dnajb2	Dnajc5	Mpo	Atr	Cblb		Elk4
Cblc	Dnajb9	Dnajc5b	Msra	Atxn2l	Cblc		Pfkfb3
Cbll1	Dnajc10	Dnajc5g	Mt1	Atxn7	Cbll1		Fscn2
Cbx8	Dnajc3	Dnajc6	Mt2	Azi1	Cbx8		Sesn1
Ccnb1ip1	Dnajc4	Dnajc7	Ncf1	Bad	Ccnb1ip1		Setbp1
Ccnf	Edc4	Dnajc8	Ncf2	Bag1	Ccnf		Fxyd7
Cdc16	Edem1	Dnajc9	Ngb	Bag3	Cdc16		Zfp956
Cdc20	Edem3	Eif2B1	Nos2	Bak1	Cdc20		Igfbp3
Cdc23	Eef2	Eif2B2	Nox1	Bax	Cdc23		Pdik1L
Cdc26	Eif2Ak3	Eif2B3	Nox4	Bcas3	Cdc26		Galnt15
Cdc26P1	Eif2S1	Eif2B4	Noxa1	Bcl2	Cdc26P1		Sdad1
Cdc27	Eif2a	Eif2B5	Noxo1	Bcl2l1	Cdc27		Cntf
Cdc34	Eif2ak3	Gclc	Nqo1	Bcl2l10	Cdc34		Psmd8
Cdh1	Eif4A1	Hsf1	Nxnl1	Bcl2l2	Cdh1		Avil
Cgrrf1	Eif4A2	Hsf2	Park7	Bdkrb1	Cgrrf1		Cul1
Chfr	Eif4A3	Hsf4	Pdia6	Becn1	Chfr		Lcn2
Cish	Eif4E	Hsp90aa1	Prdx1	Bid	Cish		Paox
Cnot4	Eif4Ebp1	Hsp90ab1	Prdx2	Birc5	Cnot4		Gart
Crbn	Eif4G1	Hsp90b1	Prdx3	Birc6	Crbn		Tbrg1
Cul1	Ern1	Hspa14	Prdx4	Bmp7	Cul1		Fah
Cul2	Ern2	Hspa1a	Prdx5	Bnip1	Cul2		Ppan
Cul3	Ero1L	Hspa1b	Prdx6	Bnip3	Cul3		Tmbim1
Cul4A	Ero1l	Hspa1l	Prnp	Bnip3l	Cul4A		Hist1H2Ac
Cul4B	Ero1lb	Hspa2	Psmb5	Bok	Cul4B		Bmp4
Cul4a	Erp44	Hspa4	Ptgs1	Brsk1	Cul4a		Als2Cl
Cul4b	Exoc2	Hspa4l	Ptgs2	Brsk2	Cul4b		Rapgef4
Cul5	Exosc1	Hspa5	Rag2	Calcoco1	Cul5		Tada2B
Cul7	Exosc10	Hspa8	Recql4	Calcoco2	Cul7		Rasd2
Cul9	Exosc2	Hspa9	Scd1	Camk1	Cul9		Yod1
Dcst1	Exosc3	Hspb1	Sepp1	Camk1d	Dcst1		Jag1
Dda1	Exosc4	Hspb2	Serpinb1b	Camk1g	Dda1		Gstm2
Ddb1	Exosc5	Hspb3	Sesn1	Camk2a	Ddb1		Acvr2B
Ddb2	Exosc6	Hspb6	Sesn2	Camk2b	Ddb2		Rnf115
Det1	Exosc7	Hspb7	Sesn3	Camk2d	Det1		Gm1305
Diablo	Exosc8	Hspb8	Slc38a1	Camk2g	Diablo		Crbn
Dtl	Exosc9	Hspd1	Sod1	Camkk2	Dtl		Fam63A
Dtx3	Extl3	Hspe1	Sod2	Canx	Dtx3		Trim11
Dtx3L	Fbxo6	Hsph1	Sod3	Capn1	Dtx3L		Mphosph10
Dtx4	Fkbp14	Pfdn1	Srxn1	Capn10	Dtx4		Myo18B
Dzip3	Fus	Pfdn2	Txn1	Capn2	Dzip3		Zdhhc14
Enc1	Ganab	Serpinh1	Txn2	Capns1	Enc1		Prmt6
Ercc8	Ganc	Sil1	Txndc11	Casp1	Ercc8		Pnpla7
Fancl	Gemin4	Sod1	Txndc12	Casp3	Fancl		Hs6St1
Fbxl12	Gosr2	Tcp1	Txndc15	Casp4	Fbxl12		Selo
Fbxl14	Gsk3A	Tor1a	Txndc16	Casp8	Fbxl14		Mmp13
Fbxl17	H2Afx		Txndc17	Casr	Fbxl17		Lmntd1
Fbxl18	Hdgf		Txndc2	Cbs	Fbxl18		Utp3
Fbxl2	Herpud1		Txndc3	Ccdc21	Fbxl2		Abcg1
Fbxl3	Hsp90B1		Txndc5	Ccdc88a	Fbxl3		Zfp639
Fbxl4	Hspa1l		Txndc6	Ccdc88c	Fbxl4		Gabrr1
Fbxl5	Hspa2		Txndc8	Ccl2	Fbxl5		Anxa11
Fbxo11	Hspa4		Txndc9	Ccr2	Fbxo11		Arhgef37
Fbxo17	Hspa4l		Txnip	Cd163	Fbxo17		Agtr1A
Fbxo18	Hspa5		Txnl1	Cd46	Fbxo18		Xpc
Fbxo2	Hspa9		Txnl4a	Cdc42bpa	Fbxo2		Usp28
Fbxo21	Hspb9		Txnl4b	Cdc42bpb	Fbxo21		Ppfibp1
Fbxo22	Hsph1		Txnrd1	Cdc37	Fbxo22		Rrp12
Fbxo25	Htra2		Txnrd2	Cdc73	Fbxo25		Ptch1
Fbxo27	Htra4		Txnrd3	Cdkl1	Fbxo27		Pde3A
Fbxo3	Hyou1		Ucp1	Cdkl2	Fbxo3		Dgkz
Fbxo30	Iars		Ucp2	Cdkn1a	Fbxo30		Sfxn2
Fbxo31	Ifit1		Ucp3	Cdkn1b	Fbxo31		Ldlrad3
Fbxo32	Igfbp1		Vim	Cdkn2a	Fbxo32		Mocs1
Fbxo33	Il8		Xpa	Cebpb	Fbxo33		Tpr
Fbxo4	Imp3			Cep120	Fbxo4		Ece1
Fbxo43	Insig1			Cflar	Fbxo43		Fibcd1
Fbxo44	Insig2			Cgn	Fbxo44		Cacng1
Fbxo5	Kdelr3			Cgnl1	Fbxo5		Nav1
Fbxo6	Khsrp			Chd9	Fbxo6		Osr2
Fbxo7	Kif5B			Chmp2b	Fbxo7		Rbl2
Fbxo9	Klhdc3			Chmp4b	Fbxo9		Aspscr1
Fbxw10	Lmna			Cic	Fbxw10		Olfr1393
Fbxw11	Loc730136			Cit	Fbxw11		Akap8L
Fbxw2	Lsm1			Cited2	Fbxw2		Nop14
Fbxw20	Lsm4			Clcn3	Fbxw20		Hectd1
Fbxw4	Manf			Clip1	Fbxw4		Auts2
Fbxw5	Mapk10			Cln3	Fbxw5		Zkscan8
Fbxw7	Mapk8			Cln8	Fbxw7		Stt3B
Fbxw8	Mapk9			Clstn1	Fbxw8		Sncaip
Fbxw9	Mbtps1			Clta	Fbxw9		Zwint
Fem1b	Mbtps2			Cnnm1	Fem1b		Doc2B
Fzr1	Mthfd2			Cnnm2	Fzr1		Mks1
Gan	Nfya			Cnnm4	Gan		Cdkn2Aipnl
Gusb	Nfyb			Crebbp	Gusb		Zscan29
Hace1	Nhp2			Crocc	Hace1		Dapk1
Hectd1	Nolc1			Crx	Hectd1		Vsig10L
Hectd2	Nop14			Cryaa	Hectd2		Mtmr1
Hectd3	Nop56			Ctsa	Hectd3		Adh1
Hecw1	Nploc4			Ctsb	Hecw1		Cirbp
Hecw2	Npm1			Ctsd	Hecw2		Rpl3
Herc1	Nucb1			Ctsl	Herc1		Dyrk1A
Herc2	Obfc2A			Cttnbp2	Herc2		Brcc3
Herc3	Os9			Cttnbp2nl	Herc3		Vezf1
Herc4	Paip1			Cux1	Herc4		St8Sia1
Herc6	Parn			Cx3cl1	Herc6		Snca
Hltf	Pdia3			Cxcr4	Hltf		Dhx36
Hsp90ab1	Pdia5			Cygb	Hsp90ab1		Flywch1
Huwe1	Pdia6			Dapk1	Huwe1		Dmxl2
Ifng	Pfdn2			Dapk2	Ifng		Itpkc
Irak1	Pfdn5			Dapk3	Irak1		Prpf40A
Irf2bpl	Pop4			Dclk1	Irf2bpl		Eif5
Itch	Ppia			Dclk2	Itch		Nek7
Kbtbd7	Ppp1r15b			Dclk3	Kbtbd7		Pole
Kctd10	Ppp2R5B			Dctn1	Kctd10		Slc25A28
Kctd13	Preb			Ddit3	Kctd13		Mybbp1A
Keap1	Prkcsh			Ddit4	Keap1		Ddx18
Klhl12	Psat1			Dhdds	Klhl12		Arhgap27
Klhl13	Rnf139			Dlc1	Klhl13		Bbox1
Klhl2	Rnf5			Dlg1	Klhl2		Baiap2L2
Klhl20	Rpn1			Dlg2	Klhl20		Btbd16
Klhl21	Rps14			Dlg3	Klhl21		Srrm1
Klhl22	Rrp9			Dlg4	Klhl22		Ddit4L
Klhl24	Scap			Dnajb1	Klhl24		Mvd
Klhl41	Sdad1			Dnajb9	Klhl41		Rfx7
Klhl7	Sec11A			Dram1	Klhl7		Exosc10
Klhl9	Sec31A			Dram2	Klhl9		Gm39469
Lmo7	Sec62			Dsp	Lmo7		Rab40C
Lnpep	Sec63			Dspp	Lnpep		Ccar1
Lnx1	Sel1l			Edem1	Lnx1		Drp2
Loc100132108	Sels			Eea1	Loc100132108		Dnttip2
Loc644006	Serp1			Eef2	Loc644006		Syf2
Loc647654	Shc1			Eef2k	Loc647654		Hbb-Bs
Loc649620	Sil1			Egfr	Loc649620		Ampd3
Loc650621	Skiv2L2			Egr1	Loc650621		Bhlhb9
Loc651763	Slc1A4			Ehd1	Loc651763		Nsun5
Loc652346	Slc30A5			Eif2ak2	Loc652346		Akap8
Loc652671	Slc7A5			Eif2ak3	Loc652671		Cnnm3
Loc652826	Spcs1			Eif2s1	Loc652826		Rsad2
Loc728622	Spcs3			Eif4ebp1	Loc728622		Whamm
Loc730594	Srebf1			Eif4g1	Loc730594		Clock
Loc731049	Srebf2			Emr1	Loc731049		Ankrd33B
Loc731429	Srpr			Epor	Loc731429		Filip1
Lrr1	Srprb			Eps15	Lrr1		Eapp
Lrrc41	Ssr1			Eps15l1	Lrrc41		Zfp821
Lrsam1	Stc2			Erbb2	Lrsam1		Gins1
Ltn1	Sult1A3			Ern1	Ltn1		Cdhr3
Malt1	Sult1A4			Ero1l	Malt1		Pdgfrb
Map3K1	Syvn1			Ezr	Map3K1		Itpripl1
Map3k1	Tars			F11	Map3k1		Alas2
March1	Tatdn2			Fadd	March1		Cdan1
March11	Tcp1			Fam48a	March11		Jup
March2	Tln1			Fas	March2		Psmd4
March3	Tor1a			Fbxw7	March3		Hgs
March5	Tpp1			Fgd4	March5		Nwd1
March6	Tspyl2			Fgd5	March6		Daxx
March7	Ttc37			Fgd6	March7		Tcirg1
March8	Tubb2A			Fgfr1	March8		Zfp512B
Mdm2	Ube2g2			Fkbp1a	Mdm2		Ing1
Mdm4	Ube2j2			Fkbp1b	Mdm4		Armcx5
Mex3a	Ubxn4			Flg	Mex3a		Pik3Ip1
Mex3c	Ufd1l			Flg2	Mex3c		Zfp740
Mex3d	Uggt1			Fmn1	Mex3d		Dek
Mgrn1	Uggt2			Fmn2	Mgrn1		Slc30A4
Mib1	Usp14			Fndc1	Mib1		Rrm2
Mib2	Vapb			Fos	Mib2		Dusp13
Mid1	Vcp			Fosb	Mid1		Abca1
Mid2	Vegfa			Foxo1	Mid2		Stag1
Mkrn1	Vimp			Foxo3	Mkrn1		Sap25
Mkrn2	Wfs1			Fyco1	Mkrn2		Tubb4B
Mnat1	Wipi1			Gaa	Mnat1		Zfp574
Mocs3	Xbp1			Gabarap	Mocs3		Trnt1
Msl2	Xpot			Gabarapl1	Msl2		Traf6
Mul1	Yif1A			Gabarapl2	Mul1		Csf2Rb
Mycbp2	Ywhaz			Gad2	Mycbp2		Trmt1
Mylip	Zbtb17			Gcn1l1	Mylip		Pde9A
Nae1				Git2	Nae1		Actr8
Nedd4				Glb1	Nedd4		Nxpe3
Nedd4L				Glipr2	Nedd4L		Tbx6
Nedd4l				Gnai3	Nedd4l		Hps3
Nedd8				Gnb2l1	Nedd8		Gclm
Neurl1a				Golga1	Neurl1a		Rrp8
Nfx1				Gopc	Nfx1		Morf4L1
Nfxl1				Gramd2	Nfxl1		Vps37A
Nhlrc1				Grid1	Nhlrc1		Pnn
Nosip				Grid2	Nosip		Zfp68
Npepps				Grip1	Npepps		Bmf
Ostm1				Grip2	Ostm1		Taf1D
Park2				Gypc	Park2		1700109H08Rik
Pax6				Harbi1	Pax6		Nploc4
Pcgf2				Hdac1	Pcgf2		Nom1
Pcgf3				Hdac6	Pcgf3		Ddx46
Pcgf5				Herc2	Pcgf5		Bnip3
Pdzrn3				Hgs	Pdzrn3		Plekha1
Pdzrn4				Hif1a	Pdzrn4		Tnrc6A
Peli1				Hip1	Peli1		Nudt16
Peli2				Hmmr	Peli2		Nox4
Pex12				Homer1	Pex12		Bnip3L
Pex2				Homer2	Pex2		Rfc5
Phip				Hook1	Phip		Tec
Phrf1				Hsf4	Phrf1		Suv39H1
Pias1				Hsp90ab1	Pias1		Gps2
Pias2				Hspa5	Pias2		Dlg5
Pias3				Hspa8	Pias3		Grwd1
Pias4				Hspb8	Pias4		Zpr1
Pja1				Htr1a	Pja1		Mylip
Pja2				Htr3a	Pja2		Rab11B
Pml				Ifng	Pml		Dennd6B
Pomp				Igf2r	Pomp		Sart1
Ppil2				Ikbkb	Ppil2		Ablim1
Prpf19				Ikbke	Prpf19		Lrrc30
Psma1				Il12rb2	Psma1		Plekhh2
Psma2				Il18bp	Psma2		Adprhl2
Psma3				Il18r1	Psma3		Reps1
Psma4				Il1rap	Psma4		Tfdp2
Psma5				Il24	Psma5		Fgd5
Psma6				Inadl	Psma6		Tnfrsf19
Psma6P4				Irgm1	Psma6P4		Zfp618
Psma7				Irgm2	Psma7		Ank3
Psma8				Irs2	Psma8		Prpf38B
Psmb1				Itga3	Psmb1		Ftsj3
Psmb10				Itga6	Psmb10		Clec2E
Psmb11				Itgb1	Psmb11		Ing2
Psmb2				Itgb4	Psmb2		Gpatch8
Psmb3				Itpr1	Psmb3		Mkl2
Psmb4				Itsn1	Psmb4		Tigd2
Psmb5				Iws1	Psmb5		Farp2
Psmb6				Jun	Psmb6		Map1Lc3B
Psmb7				Katnb1	Psmb7		Hspbap1
Psmb8				Kif15	Psmb8		Phkg2
Psmb9				Kif16b	Psmb9		Mgea5
Psmc1				Kif21a	Psmc1		Ctdsp2
Psmc1P4				Kif21b	Psmc1P4		Ai837181
Psmc2				Kif5a	Psmc2		Erbb2Ip
Psmc3				Kif5b	Psmc3		Strn4
Psmc4				Kif5c	Psmc4		Tdrkh
Psmc5				Klhl24	Psmc5		Selp
Psmc6				Kpna1	Psmc6		Cdc42Bpa
Psmd1				Kpna2	Psmd1		Fam181B
Psmd10				Kpna3	Psmd10		6430548M08Rik
Psmd11				Kpna4	Psmd11		Cntrl
Psmd12				Kpna6	Psmd12		Tecrl
Psmd13				Kpna7	Psmd13		Gse1
Psmd14				Krt10	Psmd14		Mecp2
Psmd2				Krt5	Psmd2		Xpa
Psmd3				Krt76	Psmd3		Apod
Psmd4				Lama1	Psmd4		Cyp4B1
Psmd5				Lama2	Psmd5		Lpar6
Psmd6				Lamp1	Psmd6		Phf7
Psmd7				Lamp2	Psmd7		Garem
Psmd8				Lats1	Psmd8		Fbxl20
Psmd9				Leo1	Psmd9		Gypa
Psme1				Letm1	Psme1		Hook2
Psme2				Lgals12	Psme2		Eda2R
Psme3				Lgals3	Psme3		Fjx1
Psme4				Lin7a	Psme4		Hist1H1C
Psmf1				Lin7b	Psmf1		Fgfbp3
Rad18				Lin7c	Rad18		Rasl11A
Rad51				Llgl1	Rad51		Slc9A7
Ranbp2				Lnx1	Ranbp2		Adamts7
Rbck1				Lrrc45	Rbck1		Rnf146
Rbx1				M6pr	Rbx1		Rnf152
Rc3h1				Madcam1	Rc3h1		Zfp51
Rc3h2				Map1lc3a	Rc3h2		Pcif1
Rchy1				Map1lc3b	Rchy1		Fhad1
Rfwd2				Map2k7	Rfwd2		Eif4G3
Rhobtb1				Mapk1	Rhobtb1		Kcnc4
Rhobtb2				Mapk15	Rhobtb2		4930453N24Rik
Rhobtb3				Mapk3	Rhobtb3		Mcm7
Ring1				Mapk8	Ring1		Ranbp10
Rnf10				Mapk8ip1	Rnf10		Tle1
Rnf103				Mapk9	Rnf103		Cfap20
Rnf11				Mark1	Rnf11		2310022B05Rik
Rnf111				Mark2	Rnf111		Abr
Rnf113a2				Mark3	Rnf113a2		Ndor1
Rnf114				Mark4	Rnf114		Arhgap26
Rnf115				Mbtps2	Rnf115		Pnisr
Rnf121				Mcl1	Rnf121		Mrpl41
Rnf123				Melk	Rnf123		Rbm17
Rnf125				Mib1	Rnf125		Csf2Rb2
Rnf128				Mib2	Rnf128		D17H6S56E-5
Rnf13				Mll2	Rnf13		Slc22A12
Rnf130				Mlst8	Rnf130		Aup1
Rnf135				Mmab	Rnf135		Syn2
Rnf138				Mocs3	Rnf138		Glis3
Rnf139				Mpdz	Rnf139		Ano3
Rnf14				Mpp2	Rnf14		Ube4A
Rnf144B				Mpp3	Rnf144B		Zfp865
Rnf144a				Msx2	Rnf144a		Apobec3
Rnf144b				Mtmr14	Rnf144b		Pear1
Rnf145				Mtmr3	Rnf145		Abcc8
Rnf146				Mtmr4	Rnf146		Rsl1D1
Rnf148				Mtor	Rnf148		Sult1A1
Rnf150				Muc1	Rnf150		2810403A07Rik
Rnf152				Myc	Rnf152		Zfp354A
Rnf166				Myd88	Rnf166		Fam76B
Rnf167				Myh1	Rnf167		Ppig
Rnf168				Myh10	Rnf168		Bub1B
Rnf170				Myh11	Rnf170		Orc2
Rnf180				Myh13	Rnf180		Vps13D
Rnf181				Myh15	Rnf181		Uvssa
Rnf182				Myh2	Rnf182		Wdr43
Rnf187				Myh3	Rnf187		Arntl
Rnf19a				Myh4	Rnf19a		Rin2
Rnf19b				Myh6	Rnf19b		Slc16A9
Rnf2				Myh7	Rnf2		Cep131
Rnf20				Myh7b	Rnf20		Gabrr2
Rnf207				Myh8	Rnf207		Spag6
Rnf208				Myh9	Rnf208		Zfp119B
Rnf212				Myo18a	Rnf212		Myrip
Rnf215				Myo5c	Rnf215		Vars
Rnf216				Myoc	Rnf216		Mical2
Rnf219				Naca	Rnf219		Foxj2
Rnf220				Naf1	Rnf220		Hist2H2Be
Rnf24				Nampt	Rnf24		Eif3E
Rnf25				Nbr1	Rnf25		Clk3
Rnf31				Nckap1	Rnf31		Slc8A1
Rnf34				Ncoa2	Rnf34		Dusp26
Rnf38				Ncor1	Rnf38		Tfap4
Rnf4				Nfe2l2	Rnf4		Fkbpl
Rnf40				Nfkb1	Rnf40		Zfp35
Rnf41				Ninl	Rnf41		Arrb1
Rnf43				Nkx2-3	Rnf43		Nfkbib
Rnf44				Nle1	Rnf44		Odf2
Rnf5				Nlrc4	Rnf5		Cyld
Rnf6				Notch3	Rnf6		Zfp945
Rnf7				Npc1	Rnf7		Pigl
Rnf8				Nphp4	Rnf8		Slc25A27
Rpn1				Nrg1	Rpn1		Atg9A
Rpn2				Nrg2	Rpn2		Casp2
Rps27A				Nrg3	Rps27A		Pcgf6
Rps27Ap11				Nrp1	Rps27Ap11		Ubr4
Rspry1				Nuak1	Rspry1		Hid1
Sae1				Nuak2	Sae1		Zfp334
Sh3rf1				Nucb2	Sh3rf1		Pa2G4
Shfm1				Odam	Shfm1		Aldh1L1
Shprh				Ooep	Shprh		Mms19
Siah1				Osgep	Siah1		Chd7
Siah1a				Osgepl1	Siah1a		Chpf2
Siah2				P4hb	Siah2		Slc4A1
Skp1				Pafah1b1	Skp1		Pi4K2A
Skp1a				Park2	Skp1a		Uri1
Skp2				Parp1	Skp2		Ttll7
Smurf1				Pclo	Smurf1		Bckdhb
Smurf2				Pde4dip	Smurf2		Mkrn1
Socs1				Pdzrn3	Socs1		Wdr46
Socs2				Pea15a	Socs2		Pan2
Socs3				Pebp1	Socs3		Arhgap35
Socs4				Pelp1	Socs4		Zfp52
Socs5				Pex14	Socs5		Plekhg1
Socs6				Pex3	Socs6		Rere
Spop				Phkg1	Spop		Mitf
Spsb1				Phldb2	Spsb1		Tmem71
Spsb2				Pik3c2a	Spsb2		Sema6B
Spsb4				Pik3c2b	Spsb4		Amer1
Stub1				Pik3c2g	Stub1		Ccnl2
Syvn1				Pik3c3	Syvn1		Fam84B
Tceb1				Pik3ca	Tceb1		Dis3
Tceb1P3				Pik3cb	Tceb1P3		Mak16
Tceb2				Pik3cd	Tceb2		9530068E07Rik
Tmem189				Pik3cg	Tmem189		Napb
Tmem189-Ube2V1				Pik3r4	Tmem189-Ube2V1		Mybph
Tnfaip1				Pikfyve	Tnfaip1		Cd101
Tnfaip3				Pink1	Tnfaip3		Maf1
Topors				Pip4k2c	Topors		Ckap2
Tpp2				Pkd1l3	Tpp2		Zc3H6
Traf2				Pklr	Traf2		Inha
Traf3				Pkm2	Traf3		Nhp2
Traf4				Plcxd2	Traf4		Scd2
Traf5				Plekhf2	Traf5		Chmp1B
Traf6				Plk3	Traf6		Cxcr4
Traf7				Plk4	Traf7		Epm2Aip1
Traip				Plp1	Traip		Gm9992
Trim10				Pnck	Trim10		Olfr920
Trim11				Poc1a	Trim11		Chordc1
Trim13				Poc1b	Trim13		Hk2
Trim17				Podxl	Trim17		Srrm4
Trim2				Polr2a	Trim2		Asb10
Trim21				Ppp1r15a	Trim21		Tmem107
Trim23				Praf2	Trim23		Pld3
Trim24				Prkaa1	Trim24		Zfp703
Trim25				Prkaa2	Trim25		Gnpda1
Trim26				Prkab1	Trim26		Tubb2B
Trim27				Prkar1a	Trim27		Pptc7
Trim28				Prkcd	Trim28		Aspa
Trim3				Prkcq	Trim3		Fam198A
Trim31				Prkcsh	Trim31		Tomm40L
Trim32				Prkd1	Trim32		Crem
Trim33				Prkdc	Trim33		Duox1
Trim36				Pten	Trim36		Vegfa
Trim37				Ptk6	Trim37		Uqcrh
Trim38				Rab1	Trim38		Sdhaf4
Trim39				Rab11a	Trim39		Fam131A
Trim40				Rab11b	Trim40		Tmem204
Trim44				Rab11fip3	Trim44		Hspd1
Trim45				Rab11fip4	Trim45		Serpinh1
Trim5				Rab17	Trim5		Actr3B
Trim52				Rab1b	Trim52		Nmrk2
Trim54				Rab22a	Trim54		Mpc2
Trim55				Rab24	Trim55		Rngtt
Trim61				Rab27a	Trim61		Idh3G
Trim62				Rab31	Trim62		Myh2
Trim63				Rab33b	Trim63		Irf5
Trim68				Rab43	Trim68		Mchr1
Trim71				Rab5a	Trim71		Uqcrfs1
Trim72				Rab5b	Trim72		Sorl1
Trim75				Rab5c	Trim75		Ube2T
Trim8				Rab7	Trim8		Fez2
Trim9				Rac1	Trim9		Flot1
Triml1				Raf1	Triml1		As3Mt
Trip12				Rapgef3	Trip12		Rab3A
Trp53				Rb1	Trp53		Dnah1
Tspan17				Rb1cc1	Tspan17		Ndufa4
Ttc3				Reep6	Ttc3		Mtfp1
Uba1				Rela	Uba1		Rmdn1
Uba2				Rere	Uba2		Dusp3
Uba3				Rgs16	Uba3		Cpq
Uba5				Rgs19	Uba5		P4Ha2
Uba52				Rgs2	Uba52		Lgi2
Uba6				Rhcg	Uba6		Cyth1
Uba7				Rheb	Uba7		Amhr2
Ubb				Ring1	Ubb		Hspa4L
Ubc				Rock1	Ubc		Ai846148
Ube2A				Rock2	Ube2A		Nr4A2
Ube2B				Rpgrip1l	Ube2B		Large
Ube2C				Rps6kb1	Ube2C		Ptx4
Ube2D1				Rptor	Ube2D1		Coa6
Ube2D2				Rraga	Ube2D2		Ifi27
Ube2D3				Rtbdn	Ube2D3		Map1B
Ube2D4				Rufy1	Ube2D4		Tgfb3
Ube2E1				Rufy2	Ube2E1		Cds1
Ube2E2				Sar1a	Ube2E2		Uqcrb
Ube2E3				Serpina1a	Ube2E3		Tigd4
Ube2F				Serpina1c	Ube2F		Ppt1
Ube2G1				Serpinf1	Ube2G1		Osbpl6
Ube2G2				Sesn1	Ube2G2		Ldhd
Ube2H				Sesn2	Ube2H		Plpp3
Ube2Hp1				Sesn3	Ube2Hp1		Ndufa11
Ube2I				Setd5	Ube2I		Oaf
Ube2J1				Sh3gl1	Ube2J1		Slc25A3
Ube2J2				Sh3gl2	Ube2J2		Gca
Ube2K				Sh3gl3	Ube2K		Alas1
Ube2L3				Sh3glb1	Ube2L3		9030025P20Rik
Ube2L6				Sh3glb2	Ube2L6		Azin1
Ube2M				Sik1	Ube2M		Nrp1
Ube2N				Sik2	Ube2N		Dok5
Ube2Nl				Sik3	Ube2Nl		Ulk2
Ube2O				Sirt1	Ube2O		Adi1
Ube2Q1				Sirt2	Ube2Q1		Trmt2B
Ube2Q2				Slc11a1	Ube2Q2		Lynx1
Ube2Ql1				Slc12a4	Ube2Ql1		Cox8B
Ube2R2				Slc16a5	Ube2R2		Kctd21
Ube2S				Slc2a1	Ube2S		2610044O15Rik8
Ube2U				Slc2a2	Ube2U		Prickle3
Ube2V2				Slc2a3	Ube2V2		Adam17
Ube2W				Slc2a4	Ube2W		Fbxo3
Ube2Z				Slc2a5	Ube2Z		Fuom
Ube2a				Slc2a7	Ube2a		Slc22A5
Ube2b				Slc2a8	Ube2b		Nt5C1A
Ube2c				Slc2a9	Ube2c		Slc16A1
Ube2d1				Slc6a14	Ube2d1		Perm1
Ube2d2a				Slc7a5	Ube2d2a		Adprhl1
Ube2d3				Smc4	Ube2d3		Nkain1
Ube2e1				Smcr7	Ube2e1		Zyg11A
Ube2e2				Smg1	Ube2e2		Ndufs1
Ube2e3				Snrk	Ube2e3		Lrtm1
Ube2g1				Snrnp40	Ube2g1		Iqcg
Ube2g2				Snta1	Ube2g2		Gm21685
Ube2h				Sntb1	Ube2h		Nus1
Ube2i				Sntb2	Ube2i		Lix1
Ube2j1				Sntg1	Ube2j1		Ndufb5
Ube2j2				Sntg2	Ube2j2		Cycs
Ube2k				Snx1	Ube2k		Gfpt1
Ube2l3				Snx18	Ube2l3		Mb
Ube2m				Snx2	Ube2m		Dnaja4
Ube2n				Snx3	Ube2n		Kera
Ube2q1				Snx30	Ube2q1		Wfdc1
Ube2r2				Snx32	Ube2r2		Ahsa2
Ube2s				Snx33	Ube2s		Srgn
Ube2t				Snx4	Ube2t		Acaa2
Ube2w				Snx5	Ube2w		Dbi
Ube2z				Snx6	Ube2z		Ptprr
Ube3A				Snx7	Ube3A		Oxct1
Ube3B				Sod1	Ube3B		Atp5K
Ube3C				Spag16	Ube3C		Bcl6
Ube3a				Sphk1	Ube3a		Masp1
Ube3b				Spns1	Ube3b		Jarid2
Ube3c				Spr	Ube3c		Ndufab1
Ube4A				Sqstm1	Ube4A		Isoc2B
Ube4B				Srrm1	Ube4B		Rtn4Ip1
Ube4a				Sspo	Ube4a		Spry4
Ube4b				St13	Ube4b		Ank2
Ubox5				Stk11	Ubox5		Map2K6
Ubr1				Stk33	Ubr1		Mrps6
Ubr2				Stk36	Ubr2		Ndufb2
Ubr3				Sulf2	Ubr3		Ugp2
Ubr4				Swap70	Ubr4		Ppara
Ubr5				Syn1	Ubr5		Mustn1
Ubr7				Syn2	Ubr7		Acyp2
Uhrf2				Syne2	Uhrf2		Chad
Unk				Tacr2	Unk		Ckmt2
Unkl				Taf1	Unkl		Nes
Vhl				Tas1r2	Vhl		Gmnn
Vprbp				Tax1bp1	Vprbp		Ddo
Vps11				Tbk1	Vps11		Nupr1
Vps18				Tfip11	Vps18		Mrps36
Vps41				Tirap	Vps41		Stmn4
Vps8				Tlr1	Vps8		Trp53Inp2
Wdsub1				Tlr2	Wdsub1		2010107E04Rik
Whsc1				Tlr4	Whsc1		Ddit3
Wsb1				Tlr6	Wsb1		Ak3
Wwp1				Tlr7	Wwp1		Dapp1
Wwp2				Tm9sf1	Wwp2		Slc9A4
Xiap				Tmem150a	Xiap		Akr1B10
Zbtb16				Tmem150b	Zbtb16		Rap1Gap
Zer1				Tmem150c	Zer1		Dlat
Zfpl1				Tmem49	Zfpl1		Vkorc1
Znrf1				Tmem74	Znrf1		Sdhc
Znrf2				Tmf1	Znrf2		Grtp1
Zyg11b				Tnc	Zyg11b		Cpeb3
				Tnfsf10	Acadvl		Cnga3
				Tnp2	Add1		E2F6
				Tor1a	Aldh18A1		Trmt1L
				Tpr	Amfr		Bag3
				Trappc4	Arfgap1		Acot13
				Trp53	Asns		Lrpprc
				Trp53inp2	Atf3		Filip1L
				Trp63	Atf4		Smad6
				Trp73	Atf4P3		Pde4A
				Trrap	Atf6		Gmpr
				Tsc1	Atf6b		D3Ertd751E
				Tsc2	Atp6V0D1		Pwwp2B
				Tusc1	Atxn3		Ganc
				Txnip	Bag3		Mtl5
				Uaca	Banf1		Sirt3
				Uba1	Bax		Gm19410
				Uba2	C19Orf10		Uqcrc1
				Uba3	Calr		Zfp385A
				Uba6	Canx		Steap3
				Ugt1a10	Ccl2		Coq10A
				Ugt1a6a	Cct4		Mdh2
				Ugt1a6b	Cct7		Ttc23
				Ugt2a1	Cebpb		Dbndd2
				Ugt2a3	Cebpg		Smim4
				Ugt2b1	Chac1		Gnb5
				Ugt2b34	Cks1B		Irak4
				Ugt2b35	Cnot2		Oxnad1
				Ugt2b36	Cnot4		Pfkm
				Ugt2b37	Cnot6		Stip1
				Ugt2b38	Creb3		D2Hgdh
				Ugt2b5	Creb3l3		Sh3Kbp1
				Ugt3a2	Ctdsp2		Spata2L
				Ugt8a	Cul7		P4Ha1
				Ulk1	Cxxc1		Exd1
				Ulk2	Dcp1A		Serpinf1
				Ulk3	Dcp2		Pdha1
				Ulk4	Dctn1		Agpat9
				Uox	Ddit3		Adk
				Uso1	Ddit4		Acot11
				Usp10	Ddx10		Vwa7
				Uvrag	Ddx11		Rcan2
				Vamp3	Ddx12P		Dnajb4
				Vamp7	Derl1		Dgat2
				Vegfa	Derl2		Ghr
				Vps13a	Derl3		P2Ry2
				Vps13c	Dis3		Rp2
				Vps13d	Dkc1		Ndufb6
				Wdfy2	Dnaja4		Cox6C
				Wdfy3	Dnajb11		Tmem120B
				Wdr3	Dnajb2		Acads
				Wdr38	Dnajb9		Naa38
				Wdr45	Dnajc10		Tro
				Wdr45l	Dnajc3		Mapk10
				Wdr47	Dnajc4		Loc108168397
				Wdr5	Edc4		Minos1
				Wdr5b	Edem1		Fads6
				Wdr69	Edem3		Anks1
				Wipi1	Eef2		Pdzrn3
				Wipi2	Eif2Ak3		Lamb1
				Zbtb1	Eif2S1		Ptpn3
				Zfyve1	Eif2a		Hsph1
				Zfyve16	Eif2ak3		Pisd
				Zfyve28	Eif4A1		Pmvk
				Zzef1	Eif4A2		Atp5J
					Eif4A3		Actg1
					Eif4E		Umad1
					Eif4Ebp1		Fam129A
					Eif4G1		Sbk3
					Ern1		Ret
					Ern2		Bckdk
					Ero1L		Rhobtb1
					Ero1l		Crim1
					Ero1lb		Kyat1
					Erp44		Cpe
					Exoc2		Trim67
					Exosc1		Chpt1
					Exosc10		Slfn5
					Exosc2		Bcl6B
					Exosc3		Tmem184A
					Exosc4		Sdcbp
					Exosc5		S100A1
					Exosc6		Dhrs4
					Exosc7		Hrasls
					Exosc8		Ccnd2
					Exosc9		Hspa8
					Extl3		Fndc5
					Fbxo6		Siah2
					Fkbp14		Nmral1
					Fus		Timm22
					Ganab		Slc23A2
					Ganc		Mcpt4
					Gemin4		Atp1A1
					Gosr2		Hes1
					Gsk3A		Itpkb
					H2Afx		Cox4I1
					Hdgf		Atp5G3
					Herpud1		Acss2
					Hsp90B1		Ibtk
					Hspa1l		Sdhb
					Hspa2		Slc25A35
					Hspa4		Gm12185
					Hspa4l		Tmem65
					Hspa5		Pla2G16
					Hspa9		Atp5E
					Hspb9		Cox6B1
					Hsph1		Adssl1
					Htra2		Morf4L2
					Htra4		Palld
					Hyou1		Ndufc1
					Iars		Bdh1
					Ifit1		Arnt2
					Igfbp1		Clu
					Il8		Grb14
					Imp3		Vgll2
					Insig1		Serinc2
					Insig2		Plekhb2
					Kdelr3		Nudt7
					Khsrp		4933415F23Rik
					Kif5B		Noct
					Klhdc3		Khdrbs3
					Lmna		Phyh
					Loc730136		Usmg5
					Lsm1		Epha4
					Lsm4		Ndufc2
					Manf		Uqcc1
					Mapk10		Lrrc52
					Mapk8		Klhl9
					Mapk9		Mgst1
					Mbtps1		Wbscr17
					Mbtps2		Mdh1
					Mthfd2		P2Ry1
					Nfya		Slc15A5
					Nfyb		Wfs1
					Nhp2		Uqcr10
					Nolc1		Gpr153
					Nop14		Smad3
					Nop56		Esrra
					Nploc4		Rnaset2A
					Npm1		Ptgr2
					Nucb1		Kcng4
					Obfc2A		Idh3A
					Os9		Ppp1R27
					Paip1		Atp5J2
					Parn		Cyc1
					Pdia3		Itgb1Bp2
					Pdia5		Pon3
					Pdia6		Prune2
					Pfdn2		Mettl11B
					Pfdn5		Tubb4A
					Pop4		Sbk2
					Ppia		Hadh
					Ppp1r15b		Scn4B
					Ppp2R5B		Cnn2
					Preb		Mid1Ip1
					Prkcsh		Evc
					Psat1		Slc25A11
					Rnf139		Pdgfd
					Rnf5		Ciapin1
					Rpn1		Nmnat1
					Rps14		Taco1
					Rrp9		Esr1
					Scap		1700037C18Rik
					Sdad1		Gpam
					Sec11A		Cox7B
					Sec31A		Ndufs5
					Sec62		0610040J01Rik
					Sec63		Uqcrq
					Sel1l		Coq10B
					Sels		Tmem218
					Serp1		Eml1
					Shc1		Dnajb2
					Sil1		Tmem143
					Skiv2L2		Cox7A1
					Slc1A4
					Slc30A5
					Slc7A5
					Spcs1
					Spcs3
					Srebf1
					Srebf2
					Srpr
					Srprb
					Ssr1
					Stc2
					Sult1A3
					Sult1A4
					Syvn1
					Tars
					Tatdn2
					Tcp1
					Tln1
					Tor1a
					Tpp1
					Tspyl2
					Ttc37
					Tubb2A
					Ube2g2
					Ube2j2
					Ubxn4
					Ufd1l
					Uggt1
					Uggt2
					Usp14
					Vapb
					Vcp
					Vegfa
					Vimp
					Wfs1
					Wipi1
					Xbp1
					Xpot
					Yif1A
					Ywhaz
					Zbtb17
					Adck3
					Akt1
					Atf6
					Bag1
					Bag2
					Bag3
					Bag4
					Bag5
					Ccs
					Cct2
					Cct3
					Cct4
					Cct5
					Cct6a
					Cct6b
					Cct7
					Crnn
					Cryaa
					Cryab
					Dnaja1
					Dnaja2
					Dnaja3
					Dnaja4
					Dnajb1
					Dnajb11
					Dnajb12
					Dnajb13
					Dnajb14
					Dnajb2
					Dnajb4
					Dnajb5
					Dnajb6
					Dnajb7
					Dnajb8
					Dnajb9
					Dnajc1
					Dnajc10
					Dnajc11
					Dnajc12
					Dnajc13
					Dnajc14
					Dnajc15
					Dnajc16
					Dnajc17
					Dnajc18
					Dnajc19
					Dnajc21
					Dnajc3
					Dnajc4
					Dnajc5
					Dnajc5b
					Dnajc5g
					Dnajc6
					Dnajc7
					Dnajc8
					Dnajc9
					Eif2B1
					Eif2B2
					Eif2B3
					Eif2B4
					Eif2B5
					Gclc
					Hsf1
					Hsf2
					Hsf4
					Hsp90aa1
					Hsp90ab1
					Hsp90b1
					Hspa14
					Hspa1a
					Hspa1b
					Hspa1l
					Hspa2
					Hspa4
					Hspa4l
					Hspa5
					Hspa8
					Hspa9
					Hspb1
					Hspb2
					Hspb3
					Hspb6
					Hspb7
					Hspb8
					Hspd1
					Hspe1
					Hsph1
					Pfdn1
					Pfdn2
					Serpinh1
					Sil1
					Sod1
					Tcp1
					Tor1a
					Alb
					Als2
					Aox1
					Apc
					Apoe
					Atr
					Cat
					Ccl5
					Ccs
					Cp
					Ctsb
					Cyba
					Cygb
					Dnm2
					Duox1
					Ehd2
					Epx
					Ercc2
					Ercc6
					Fancc
					Fmo2
					Fth1
					Gclc
					Gclm
					Glrx
					Glrx2
					Glrx3
					Glrx5
					Gpx1
					Gpx2
					Gpx3
					Gpx4
					Gpx5
					Gpx6
					Gpx7
					Gpx8
					Gsr
					Gss
					Gstk1
					Gstp1
					Hmox1
					Hspa1a
					Idh1
					Ift172
					Il19
					Il22
					Krt1
					Lpo
					Mb
					Mpo
					Msra
					Mt1
					Mt2
					Ncf1
					Ncf2
					Ngb
					Nos2
					Nox1
					Nox4
					Noxa1
					Noxo1
					Nqo1
					Nxnl1
					Park7
					Pdia6
					Prdx1
					Prdx2
					Prdx3
					Prdx4
					Prdx5
					Prdx6
					Prnp
					Psmb5
					Ptgs1
					Ptgs2
					Rag2
					Recql4
					Scd1
					Sepp1
					Serpinb1b
					Sesn1
					Sesn2
					Sesn3
					Slc38a1
					Sod1
					Sod2
					Sod3
					Srxn1
					Txn1
					Txn2
					Txndc11
					Txndc12
					Txndc15
					Txndc16
					Txndc17
					Txndc2
					Txndc3
					Txndc5
					Txndc6
					Txndc8
					Txndc9
					Txnip
					Txnl1
					Txnl4a
					Txnl4b
					Txnrd1
					Txnrd2
					Txnrd3
					Ucp1
					Ucp2
					Ucp3
					Vim
					Xpa
					Aak1
					Abcc5
					Abcg2
					Acta1
					Acta2
					Actb
					Actbl2
					Actc1
					Actg1
					Actg2
					Ahr
					Aig1
					Akap8
					Akap9
					Ambra1
					Antxr1
					Apc
					Arf1
					Arf6
					Arhgap17
					Arhgef5
					Armc4
					Arnt
					Arsa
					Arsb
					Arsg
					Arsj
					Atf4
					Atf6
					Atg10
					Atg12
					Atg13
					Atg14
					Atg16l1
					Atg16l2
					Atg2a
					Atg2b
					Atg3
					Atg4a
					Atg4b
					Atg4c
					Atg4d
					Atg5
					Atg7
					Atg9a
					Atg9b
					Atic
					Atm
					Atp7b
					Atr
					Atxn2l
					Atxn7
					Azi1
					Bad
					Bag1
					Bag3
					Bak1
					Bax
					Bcas3
					Bcl2
					Bcl2l1
					Bcl2l10
					Bcl2l2
					Bdkrb1
					Becn1
					Bid
					Birc5
					Birc6
					Bmp7
					Bnip1
					Bnip3
					Bnip3l
					Bok
					Brsk1
					Brsk2
					Calcoco1
					Calcoco2
					Camk1
					Camk1d
					Camk1g
					Camk2a
					Camk2b
					Camk2d
					Camk2g
					Camkk2
					Canx
					Capn1
					Capn10
					Capn2
					Capns1
					Casp1
					Casp3
					Casp4
					Casp8
					Casr
					Cbs
					Ccdc21
					Ccdc88a
					Ccdc88c
					Ccl2
					Ccr2
					Cd163
					Cd46
					Cdc42bpa
					Cdc42bpb
					Cdc37
					Cdc73
					Cdkl1
					Cdkl2
					Cdkn1a
					Cdkn1b
					Cdkn2a
					Cebpb
					Cep120
					Cflar
					Cgn
					Cgnl1
					Chd9
					Chmp2b
					Chmp4b
					Cic
					Cit
					Cited2
					Clcn3
					Clip1
					Cln3
					Cln8
					Clstn1
					Clta
					Cnnm1
					Cnnm2
					Cnnm4
					Crebbp
					Crocc
					Crx
					Cryaa
					Ctsa
					Ctsb
					Ctsd
					Ctsl
					Cttnbp2
					Cttnbp2nl
					Cux1
					Cx3cl1
					Cxcr4
					Cygb
					Dapk1
					Dapk2
					Dapk3
					Dclk1
					Dclk2
					Dclk3
					Dctn1
					Ddit3
					Ddit4
					Dhdds
					Dlc1
					Dlg1
					Dlg2
					Dlg3
					Dlg4
					Dnajb1
					Dnajb9
					Dram1
					Dram2
					Dsp
					Dspp
					Edem1
					Eea1
					Eef2
					Eef2k
					Egfr
					Egr1
					Ehd1
					Eif2ak2
					Eif2ak3
					Eif2s1
					Eif4ebp1
					Eif4g1
					Emr1
					Epor
					Eps15
					Eps15l1
					Erbb2
					Ern1
					Ero1l
					Ezr
					F11
					Fadd
					Fam48a
					Fas
					Fbxw7
					Fgd4
					Fgd5
					Fgd6
					Fgfr1
					Fkbp1a
					Fkbp1b
					Flg
					Flg2
					Fmn1
					Fmn2
					Fndc1
					Fos
					Fosb
					Foxo1
					Foxo3
					Fyco1
					Gaa
					Gabarap
					Gabarapl1
					Gabarapl2
					Gad2
					Gcn1l1
					Git2
					Glb1
					Glipr2
					Gnai3
					Gnb2l1
					Golga1
					Gopc
					Gramd2
					Grid1
					Grid2
					Grip1
					Grip2
					Gypc
					Harbi1
					Hdac1
					Hdac6
					Herc2
					Hgs
					Hif1a
					Hip1
					Hmmr
					Homer1
					Homer2
					Hook1
					Hsf4
					Hsp90ab1
					Hspa5
					Hspa8
					Hspb8
					Htr1a
					Htr3a
					Ifng
					Igf2r
					Ikbkb
					Ikbke
					Il12rb2
					Il18bp
					Il18r1
					Il1rap
					Il24
					Inadl
					Irgm1
					Irgm2
					Irs2
					Itga3
					Itga6
					Itgb1
					Itgb4
					Itpr1
					Itsn1
					Iws1
					Jun
					Katnb1
					Kif15
					Kif16b
					Kif21a
					Kif21b
					Kif5a
					Kif5b
					Kif5c
					Klhl24
					Kpna1
					Kpna2
					Kpna3
					Kpna4
					Kpna6
					Kpna7
					Krt10
					Krt5
					Krt76
					Lama1
					Lama2
					Lamp1
					Lamp2
					Lats1
					Leo1
					Letm1
					Lgals12
					Lgals3
					Lin7a
					Lin7b
					Lin7c
					Llgl1
					Lnx1
					Lrrc45
					M6pr
					Madcam1
					Map1lc3a
					Map1lc3b
					Map2k7
					Mapk1
					Mapk15
					Mapk3
					Mapk8
					Mapk8ip1
					Mapk9
					Mark1
					Mark2
					Mark3
					Mark4
					Mbtps2
					Mcl1
					Melk
					Mib1
					Mib2
					Mll2
					Mlst8
					Mmab
					Mocs3
					Mpdz
					Mpp2
					Mpp3
					Msx2
					Mtmr14
					Mtmr3
					Mtmr4
					Mtor
					Muc1
					Myc
					Myd88
					Myh1
					Myh10
					Myh11
					Myh13
					Myh15
					Myh2
					Myh3
					Myh4
					Myh6
					Myh7
					Myh7b
					Myh8
					Myh9
					Myo18a
					Myo5c
					Myoc
					Naca
					Naf1
					Nampt
					Nbr1
					Nckap1
					Ncoa2
					Ncor1
					Nfe2l2
					Nfkb1
					Ninl
					Nkx2-3
					Nle1
					Nlrc4
					Notch3
					Npc1
					Nphp4
					Nrg1
					Nrg2
					Nrg3
					Nrp1
					Nuak1
					Nuak2
					Nucb2
					Odam
					Ooep
					Osgep
					Osgepl1
					P4hb
					Pafah1b1
					Park2
					Parp1
					Pclo
					Pde4dip
					Pdzrn3
					Pea15a
					Pebp1
					Pelp1
					Pex14
					Pex3
					Phkg1
					Phldb2
					Pik3c2a
					Pik3c2b
					Pik3c2g
					Pik3c3
					Pik3ca
					Pik3cb
					Pik3cd
					Pik3cg
					Pik3r4
					Pikfyve
					Pink1
					Pip4k2c
					Pkd1l3
					Pklr
					Pkm2
					Plcxd2
					Plekhf2
					Plk3
					Plk4
					Plp1
					Pnck
					Poc1a
					Poc1b
					Podxl
					Polr2a
					Ppp1r15a
					Praf2
					Prkaa1
					Prkaa2
					Prkab1
					Prkar1a
					Prkcd
					Prkcq
					Prkcsh
					Prkd1
					Prkdc
					Pten
					Ptk6
					Rab1
					Rab11a
					Rab11b
					Rab11fip3
					Rab11fip4
					Rab17
					Rab1b
					Rab22a
					Rab24
					Rab27a
					Rab31
					Rab33b
					Rab43
					Rab5a
					Rab5b
					Rab5c
					Rab7
					Rac1
					Raf1
					Rapgef3
					Rb1
					Rb1cc1
					Reep6
					Rela
					Rere
					Rgs16
					Rgs19
					Rgs2
					Rhcg
					Rheb
					Ring1
					Rock1
					Rock2
					Rpgrip1l
					Rps6kb1
					Rptor
					Rraga
					Rtbdn
					Rufy1
					Rufy2
					Sar1a
					Serpina1a
					Serpina1c
					Serpinf1
					Sesn1
					Sesn2
					Sesn3
					Setd5
					Sh3gl1
					Sh3gl2
					Sh3gl3
					Sh3glb1
					Sh3glb2
					Sik1
					Sik2
					Sik3
					Sirt1
					Sirt2
					Slc11a1
					Slc12a4
					Slc16a5
					Slc2a1
					Slc2a2
					Slc2a3
					Slc2a4
					Slc2a5
					Slc2a7
					Slc2a8
					Slc2a9
					Slc6a14
					Slc7a5
					Smc4
					Smcr7
					Smg1
					Snrk
					Snrnp40
					Snta1
					Sntb1
					Sntb2
					Sntg1
					Sntg2
					Snx1
					Snx18
					Snx2
					Snx3
					Snx30
					Snx32
					Snx33
					Snx4
					Snx5
					Snx6
					Snx7
					Sod1
					Spag16
					Sphk1
					Spns1
					Spr
					Sqstm1
					Srrm1
					Sspo
					St13
					Stk11
					Stk33
					Stk36
					Sulf2
					Swap70
					Syn1
					Syn2
					Syne2
					Tacr2
					Taf1
					Tas1r2
					Tax1bp1
					Tbk1
					Tfip11
					Tirap
					Tlr1
					Tlr2
					Tlr4
					Tlr6
					Tlr7
					Tm9sf1
					Tmem150a
					Tmem150b
					Tmem150c
					Tmem49
					Tmem74
					Tmf1
					Tnc
					Tnfsf10
					Tnp2
					Tor1a
					Tpr
					Trappc4
					Trp53
					Trp53inp2
					Trp63
					Trp73
					Trrap
					Tsc1
					Tsc2
					Tusc1
					Txnip
					Uaca
					Uba1
					Uba2
					Uba3
					Uba6
					Ugt1a10
					Ugt1a6a
					Ugt1a6b
					Ugt2a1
					Ugt2a3
					Ugt2b1
					Ugt2b34
					Ugt2b35
					Ugt2b36
					Ugt2b37
					Ugt2b38
					Ugt2b5
					Ugt3a2
					Ugt8a
					Ulk1
					Ulk2
					Ulk3
					Ulk4
					Uox
					Uso1
					Usp10
					Uvrag
					Vamp3
					Vamp7
					Vegfa
					Vps13a
					Vps13c
					Vps13d
					Wdfy2
					Wdfy3
					Wdr3
					Wdr38
					Wdr45
					Wdr45l
					Wdr47
					Wdr5
					Wdr5b
					Wdr69
					Wipi1
					Wipi2
					Zbtb1
					Zfyve1
					Zfyve16
					Zfyve28
					Zzef1

## Sheet: 3HB regulated gene sets
Autophagy	Ddit3
	Hspa8
	Vegfa
	Nrp1
	Actg1
	Trp53Inp2
	Ulk2
	Bag3
	Myh2
	Pdzrn3
	Serpinf1
	Cbs
	Sik3
	Cdc42Bpa
	Bnip3
	Atg9a
	Rere
	Srrm1
	Cxcr4
	Rab11B
	Vps13d
	Akap8
	Tpr
	Sesn1
	Syn2
	Fgd5
	Lc3b	Map1lc3b
	Hgs
	Bnip3l
	Dapk1
Ubiquitin-proteasome system	Klhl9
	Fbxo3
	Rhobtb1
	Siah2
	Pdzrn3
	Ube2T
	Rnf115
	Fbxw10
	Rnf146
	Psmd4
	Hectd1
	Brcc3
	Mylip
	Mkrn1
	Cul1
	Ube4A
	Crbn
	Psmd8
	Ubr4
	Traf6
	Trim11
	Rnf152
Unfolded protein response	Vegfa
	Ddit3
	Dnaja4
	Dnajb2
	Hspa4L
	Bag3
	Mapk10
	Wfs1
	Ganc
	Hsph1
	Exosc10
	Dis3
	Nop14
	Nhp2
	Nploc4
	Sdad1
	Chac1
	Ctdsp2
Heat shock proteins	Hspa8
	Dnaja4
	Dnajb2
	Dnajb4
	Hspa4L
	Bag3
	Hspd1
	Serpinh1
	Hsph1
Antioxidants	Mb
	Duox1
	Xpa
	Txnrd3
	Gclm
	Nox4
	Sesn1

## Sheet: GO-BP-UP
Category	Term	Fold Enrichment	Count	%	PValue	Genes	List Total	Pop Hits	Pop Total	Fold Enrichment	Bonferroni	Benjamini	FDR
GOTERM_BP_DIRECT	oxidation-reduction process	4.36117	45	14.8026	2.11468e-16	ENSMUSG00000031299, ENSMUSG00000002010, ENSMUSG00000027673, ENSMUSG00000058076, ENSMUSG00000026389, ENSMUSG00000026664, ENSMUSG00000002379, ENSMUSG00000025651, ENSMUSG00000029632, ENSMUSG00000028648, ENSMUSG00000063428, ENSMUSG00000009863, ENSMUSG00000020321, ENSMUSG00000000253, ENSMUSG00000044788, ENSMUSG00000002416, ENSMUSG00000071014, ENSMUSG00000037152, ENSMUSG00000063882, ENSMUSG00000031958,…	276	676	18082	4.36117	3.54827e-13	3.37926e-13	3.36446e-13
GOTERM_BP_DIRECT	mitochondrial electron transport, ubiquinol to cytochrome c	35.277	7	2.30263	1.83885e-08	ENSMUSG00000059534, ENSMUSG00000044894, ENSMUSG00000063694, ENSMUSG00000063882, ENSMUSG00000022551, ENSMUSG00000025651, ENSMUSG00000021520	276	13	18082	35.277	2.93843e-05	1.46924e-05	1.4628e-05
GOTERM_BP_DIRECT	tricarboxylic acid cycle	18.073	8	2.63158	2.04394e-07	ENSMUSG00000031299, ENSMUSG00000032279, ENSMUSG00000019179, ENSMUSG00000002010, ENSMUSG00000058076, ENSMUSG00000000168, ENSMUSG00000009863, ENSMUSG00000020321	276	29	18082	18.073	0.000326568	0.000108874	0.000108397
GOTERM_BP_DIRECT	transport	1.76192	49	16.1184	0.000109564	ENSMUSG00000058076, ENSMUSG00000029632, ENSMUSG00000026568, ENSMUSG00000009863, ENSMUSG00000018893, ENSMUSG00000071014, ENSMUSG00000030869, ENSMUSG00000018770, ENSMUSG00000038462, ENSMUSG00000046480, ENSMUSG00000032402, ENSMUSG00000059534, ENSMUSG00000026114, ENSMUSG00000033161, ENSMUSG00000022551, ENSMUSG00000042359, ENSMUSG00000005674, ENSMUSG00000044378, ENSMUSG00000038690, ENSMUSG00000044894,…	276	1822	18082	1.76192	0.160621	0.0437707	0.043579
GOTERM_BP_DIRECT	hydrogen ion transmembrane transport	17.2407	5	1.64474	0.000169441	ENSMUSG00000059534, ENSMUSG00000031231, ENSMUSG00000018770, ENSMUSG00000025488, ENSMUSG00000021520	276	19	18082	17.2407	0.237223	0.0541533	0.0539161
GOTERM_BP_DIRECT	protein refolding	29.1176	4	1.31579	0.000273112	ENSMUSG00000032285, ENSMUSG00000015656, ENSMUSG00000026203, ENSMUSG00000025980	276	9	18082	29.1176	0.353701	0.0727389	0.0724203
GOTERM_BP_DIRECT	ATP metabolic process	9.82717	6	1.97368	0.000333961	ENSMUSG00000025968, ENSMUSG00000038690, ENSMUSG00000050856, ENSMUSG00000022890, ENSMUSG00000015656, ENSMUSG00000024782	276	40	18082	9.82717	0.413604	0.0762386	0.0759046
GOTERM_BP_DIRECT	fatty acid metabolic process	4.19965	10	3.28947	0.000650864	ENSMUSG00000024978, ENSMUSG00000036880, ENSMUSG00000030869, ENSMUSG00000027984, ENSMUSG00000022383, ENSMUSG00000055737, ENSMUSG00000063889, ENSMUSG00000029545, ENSMUSG00000034853, ENSMUSG00000044788	276	156	18082	4.19965	0.646694	0.122775	0.122237
GOTERM_BP_DIRECT	NADH metabolic process	21.8382	4	1.31579	0.000691472	ENSMUSG00000032279, ENSMUSG00000019179, ENSMUSG00000002010, ENSMUSG00000020321	276	12	18082	21.8382	0.668907	0.122775	0.122237
GOTERM_BP_DIRECT	response to activity	8.02218	6	1.97368	0.000865909	ENSMUSG00000024978, ENSMUSG00000033196, ENSMUSG00000022186, ENSMUSG00000027984, ENSMUSG00000025980, ENSMUSG00000025651	276	49	18082	8.02218	0.749506	0.138372	0.137766
GOTERM_BP_DIRECT	negative regulation of neuron death	7.01941	6	1.97368	0.00159118	ENSMUSG00000022383, ENSMUSG00000055737, ENSMUSG00000049313, ENSMUSG00000000753, ENSMUSG00000019768, ENSMUSG00000023951	276	56	18082	7.01941	0.921506	0.231155	0.230143
GOTERM_BP_DIRECT	metabolic process	2.4055	17	5.59211	0.00202857	ENSMUSG00000031299, ENSMUSG00000028274, ENSMUSG00000031781, ENSMUSG00000033065, ENSMUSG00000022186, ENSMUSG00000000168, ENSMUSG00000001891, ENSMUSG00000029545, ENSMUSG00000062646, ENSMUSG00000024978, ENSMUSG00000020774, ENSMUSG00000000628, ENSMUSG00000046598, ENSMUSG00000027605, ENSMUSG00000052605, ENSMUSG00000036880, ENSMUSG00000032786	276	463	18082	2.4055	0.96103	0.270138	0.268955
GOTERM_BP_DIRECT	2-oxoglutarate metabolic process	14.5588	4	1.31579	0.00239729	ENSMUSG00000032279, ENSMUSG00000002010, ENSMUSG00000061474, ENSMUSG00000055737	276	18	18082	14.5588	0.978409	0.294683	0.293392
GOTERM_BP_DIRECT	aerobic respiration	8.39929	5	1.64474	0.00283279	ENSMUSG00000059534, ENSMUSG00000025486, ENSMUSG00000025651, ENSMUSG00000009863, ENSMUSG00000021520	276	39	18082	8.39929	0.989254	0.323343	0.321927
GOTERM_BP_DIRECT	negative regulation of neuron apoptotic process	3.68519	9	2.96053	0.00315904	ENSMUSG00000026826, ENSMUSG00000004891, ENSMUSG00000039474, ENSMUSG00000025980, ENSMUSG00000021253, ENSMUSG00000025810, ENSMUSG00000029657, ENSMUSG00000023951, ENSMUSG00000028657	276	160	18082	3.68519	0.99363	0.336543	0.335068
GOTERM_BP_DIRECT	glucose metabolic process	5.78069	6	1.97368	0.00374723	ENSMUSG00000031299, ENSMUSG00000000628, ENSMUSG00000022383, ENSMUSG00000000168, ENSMUSG00000063889, ENSMUSG00000062646	276	68	18082	5.78069	0.99752	0.374255	0.372616
GOTERM_BP_DIRECT	lipid metabolic process	2.28373	16	5.26316	0.00463991	ENSMUSG00000003363, ENSMUSG00000008035, ENSMUSG00000029330, ENSMUSG00000027952, ENSMUSG00000027984, ENSMUSG00000022383, ENSMUSG00000049313, ENSMUSG00000060002, ENSMUSG00000023452, ENSMUSG00000029545, ENSMUSG00000044788, ENSMUSG00000024978, ENSMUSG00000030869, ENSMUSG00000036880, ENSMUSG00000032902, ENSMUSG00000030747	276	459	18082	2.28373	0.999408	0.413752	0.411939
GOTERM_BP_DIRECT	ATP synthesis coupled proton transport	11.3938	4	1.31579	0.00491945	ENSMUSG00000016252, ENSMUSG00000050856, ENSMUSG00000018770, ENSMUSG00000022890	276	23	18082	11.3938	0.999622	0.413752	0.411939
GOTERM_BP_DIRECT	ATP biosynthetic process	11.3938	4	1.31579	0.00491945	ENSMUSG00000016252, ENSMUSG00000038690, ENSMUSG00000050856, ENSMUSG00000031958	276	23	18082	11.3938	0.999622	0.413752	0.411939
GOTERM_BP_DIRECT	mitochondrial respiratory chain complex III assembly	24.5679	3	0.986842	0.00607422	ENSMUSG00000005882, ENSMUSG00000059534, ENSMUSG00000021520	276	8	18082	24.5679	0.999941	0.462219	0.460195
GOTERM_BP_DIRECT	mitochondrial acetyl-CoA biosynthetic process from pyruvate	24.5679	3	0.986842	0.00607422	ENSMUSG00000031299, ENSMUSG00000000168, ENSMUSG00000026568	276	8	18082	24.5679	0.999941	0.462219	0.460195
GOTERM_BP_DIRECT	fructose 6-phosphate metabolic process	21.8382	3	0.986842	0.00773168	ENSMUSG00000029992, ENSMUSG00000033065, ENSMUSG00000052102	276	9	18082	21.8382	0.999996	0.561601	0.559141
GOTERM_BP_DIRECT	response to hypoxia	3.07099	9	2.96053	0.0092695	ENSMUSG00000018893, ENSMUSG00000026826, ENSMUSG00000015709, ENSMUSG00000052593, ENSMUSG00000022383, ENSMUSG00000025980, ENSMUSG00000021253, ENSMUSG00000032402, ENSMUSG00000023951	276	192	18082	3.07099	1	0.644029	0.641207
GOTERM_BP_DIRECT	positive regulation of cellular component movement	17.8676	3	0.986842	0.0115779	ENSMUSG00000022508, ENSMUSG00000052593, ENSMUSG00000023951	276	11	18082	17.8676	1	0.746387	0.743118
GOTERM_BP_DIRECT	proton transport	5.6478	5	1.64474	0.0116769	ENSMUSG00000016252, ENSMUSG00000038690, ENSMUSG00000050856, ENSMUSG00000018770, ENSMUSG00000022890	276	58	18082	5.6478	1	0.746387	0.743118
GOTERM_BP_DIRECT	protein stabilization	3.58282	7	2.30263	0.0135999	ENSMUSG00000030847, ENSMUSG00000039474, ENSMUSG00000032826, ENSMUSG00000025980, ENSMUSG00000028517, ENSMUSG00000032402, ENSMUSG00000022037	276	128	18082	3.58282	1	0.8141	0.810534
GOTERM_BP_DIRECT	mitochondrial electron transport, cytochrome c to oxygen	16.3786	3	0.986842	0.0137551	ENSMUSG00000063694, ENSMUSG00000031818, ENSMUSG00000025488	276	12	18082	16.3786	1	0.8141	0.810534
GOTERM_BP_DIRECT	positive regulation of epithelial to mesenchymal transition	7.70759	4	1.31579	0.0147058	ENSMUSG00000085795, ENSMUSG00000028249, ENSMUSG00000021253, ENSMUSG00000032402	276	34	18082	7.70759	1	0.839283	0.835606
GOTERM_BP_DIRECT	chaperone mediated protein folding requiring cofactor	15.1187	3	0.986842	0.0160945	ENSMUSG00000015656, ENSMUSG00000025980, ENSMUSG00000029657	276	13	18082	15.1187	1	0.88686	0.882976
GOTERM_BP_DIRECT	oxaloacetate metabolic process	14.0388	3	0.986842	0.0185904	ENSMUSG00000019179, ENSMUSG00000055737, ENSMUSG00000020321	276	14	18082	14.0388	1	0.990251	0.985913
GOTERM_BP_DIRECT	response to starvation	6.89626	4	1.31579	0.0198337	ENSMUSG00000025408, ENSMUSG00000022186, ENSMUSG00000004798, ENSMUSG00000011148	276	38	18082	6.89626	1	1	0.996243
GOTERM_BP_DIRECT	phosphorylation	1.81985	17	5.59211	0.0250959	ENSMUSG00000030110, ENSMUSG00000033065, ENSMUSG00000059883, ENSMUSG00000046709, ENSMUSG00000026235, ENSMUSG00000027952, ENSMUSG00000004798, ENSMUSG00000024782, ENSMUSG00000023047, ENSMUSG00000004939, ENSMUSG00000039197, ENSMUSG00000021622, ENSMUSG00000000628, ENSMUSG00000020623, ENSMUSG00000030802, ENSMUSG00000085272, ENSMUSG00000030433	276	612	18082	1.81985	1	1	0.996243
GOTERM_BP_DIRECT	nervous system development	2.08534	12	3.94737	0.0299514	ENSMUSG00000026826, ENSMUSG00000052727, ENSMUSG00000030110, ENSMUSG00000004891, ENSMUSG00000063919, ENSMUSG00000027560, ENSMUSG00000026235, ENSMUSG00000004798, ENSMUSG00000025810, ENSMUSG00000019864, ENSMUSG00000023951, ENSMUSG00000028657	276	377	18082	2.08534	1	1	0.996243
GOTERM_BP_DIRECT	positive regulation of retinal ganglion cell axon guidance	65.5145	2	0.657895	0.0301865	ENSMUSG00000025810, ENSMUSG00000023951	276	2	18082	65.5145	1	1	0.996243
GOTERM_BP_DIRECT	regulation of retinal ganglion cell axon guidance	65.5145	2	0.657895	0.0301865	ENSMUSG00000025810, ENSMUSG00000023951	276	2	18082	65.5145	1	1	0.996243
GOTERM_BP_DIRECT	VEGF-activated neuropilin signaling pathway	65.5145	2	0.657895	0.0301865	ENSMUSG00000025810, ENSMUSG00000023951	276	2	18082	65.5145	1	1	0.996243
GOTERM_BP_DIRECT	cellular respiration	10.3444	3	0.986842	0.03324	ENSMUSG00000025968, ENSMUSG00000039914, ENSMUSG00000025981	276	19	18082	10.3444	1	1	0.996243
GOTERM_BP_DIRECT	response to drug	2.12584	11	3.61842	0.0348419	ENSMUSG00000030110, ENSMUSG00000020623, ENSMUSG00000008540, ENSMUSG00000052593, ENSMUSG00000038462, ENSMUSG00000022186, ENSMUSG00000027984, ENSMUSG00000025488, ENSMUSG00000033161, ENSMUSG00000025980, ENSMUSG00000023336	276	339	18082	2.12584	1	1	0.996243
GOTERM_BP_DIRECT	positive regulation of cell migration	2.58185	8	2.63158	0.0359507	ENSMUSG00000030110, ENSMUSG00000002900, ENSMUSG00000052593, ENSMUSG00000085795, ENSMUSG00000028249, ENSMUSG00000032402, ENSMUSG00000032006, ENSMUSG00000023951	276	203	18082	2.58185	1	1	0.996243
GOTERM_BP_DIRECT	carbohydrate metabolic process	2.54425	8	2.63158	0.0385459	ENSMUSG00000031299, ENSMUSG00000029992, ENSMUSG00000000628, ENSMUSG00000019179, ENSMUSG00000000168, ENSMUSG00000052102, ENSMUSG00000020321, ENSMUSG00000062646	276	206	18082	2.54425	1	1	0.996243
GOTERM_BP_DIRECT	response to unfolded protein	5.13839	4	1.31579	0.0424413	ENSMUSG00000025408, ENSMUSG00000025757, ENSMUSG00000025980, ENSMUSG00000029657	276	51	18082	5.13839	1	1	0.996243
GOTERM_BP_DIRECT	regulation of circadian rhythm	5.03958	4	1.31579	0.0445502	ENSMUSG00000046709, ENSMUSG00000022383, ENSMUSG00000023087, ENSMUSG00000063889	276	52	18082	5.03958	1	1	0.996243
GOTERM_BP_DIRECT	steroid hormone mediated signaling pathway	4.94449	4	1.31579	0.0467104	ENSMUSG00000026826, ENSMUSG00000024955, ENSMUSG00000022383, ENSMUSG00000019768	276	53	18082	4.94449	1	1	0.996243
GOTERM_BP_DIRECT	response to muscle activity	8.54537	3	0.986842	0.0472736	ENSMUSG00000078486, ENSMUSG00000001334, ENSMUSG00000011148	276	23	18082	8.54537	1	1	0.996243

## Sheet: GO-BP-DOWN
Category	Term	Fold Enrichment	Count	%	PValue	Genes	List Total	Pop Hits	Pop Total	Fold Enrichment	Bonferroni	Benjamini	FDR
GOTERM_BP_DIRECT	blood vessel remodeling	4.80585	4	1.01266	0.0498932	ENSMUSG00000027276, ENSMUSG00000061393, ENSMUSG00000024039, ENSMUSG00000041235	350	43	18082	4.80585	1	1	1
GOTERM_BP_DIRECT	mRNA processing	1.92532	12	3.03797	0.0487966	ENSMUSG00000021500, ENSMUSG00000020994, ENSMUSG00000027905, ENSMUSG00000005682, ENSMUSG00000032078, ENSMUSG00000002625, ENSMUSG00000037197, ENSMUSG00000027881, ENSMUSG00000028809, ENSMUSG00000028821, ENSMUSG00000061136, ENSMUSG00000039148	350	322	18082	1.92532	1	1	1
GOTERM_BP_DIRECT	iron ion homeostasis	4.92027	4	1.01266	0.0470617	ENSMUSG00000025036, ENSMUSG00000025993, ENSMUSG00000040414, ENSMUSG00000026822	350	42	18082	4.92027	1	1	1
GOTERM_BP_DIRECT	regulation of transcription from RNA polymerase II promoter	1.82186	14	3.5443	0.046148	ENSMUSG00000032411, ENSMUSG00000075000, ENSMUSG00000029196, ENSMUSG00000025323, ENSMUSG00000008305, ENSMUSG00000021377, ENSMUSG00000026436, ENSMUSG00000025616, ENSMUSG00000037674, ENSMUSG00000031666, ENSMUSG00000035158, ENSMUSG00000074405, ENSMUSG00000030421, ENSMUSG00000052942	350	397	18082	1.82186	1	1	1
GOTERM_BP_DIRECT	negative regulation of transcription from RNA polymerase II promoter	1.5591	22	5.56962	0.0449889	ENSMUSG00000025050, ENSMUSG00000023170, ENSMUSG00000031393, ENSMUSG00000027164, ENSMUSG00000058230, ENSMUSG00000049300, ENSMUSG00000022330, ENSMUSG00000020364, ENSMUSG00000008305, ENSMUSG00000026436, ENSMUSG00000021466, ENSMUSG00000006005, ENSMUSG00000027905, ENSMUSG00000061393, ENSMUSG00000021835, ENSMUSG00000039231, ENSMUSG00000002307, ENSMUSG00000039661, ENSMUSG00000035158, ENSMUSG00000030699,…	350	729	18082	1.5591	1	1	1
GOTERM_BP_DIRECT	RNA splicing	2.14369	10	2.53165	0.0446835	ENSMUSG00000021500, ENSMUSG00000020994, ENSMUSG00000027905, ENSMUSG00000032078, ENSMUSG00000037197, ENSMUSG00000027881, ENSMUSG00000028809, ENSMUSG00000028821, ENSMUSG00000061136, ENSMUSG00000039148	350	241	18082	2.14369	1	1	1
GOTERM_BP_DIRECT	regulation of growth	3.74369	5	1.26582	0.0443125	ENSMUSG00000062270, ENSMUSG00000020427, ENSMUSG00000063049, ENSMUSG00000021466, ENSMUSG00000038525	350	69	18082	3.74369	1	1	1
GOTERM_BP_DIRECT	embryonic organ development	5.16629	4	1.01266	0.0416459	ENSMUSG00000028821, ENSMUSG00000007080, ENSMUSG00000024620, ENSMUSG00000021466	350	40	18082	5.16629	1	1	1
GOTERM_BP_DIRECT	neural tube closure	3.19564	6	1.51899	0.0397857	ENSMUSG00000021835, ENSMUSG00000027164, ENSMUSG00000058230, ENSMUSG00000034121, ENSMUSG00000035247, ENSMUSG00000021466	350	97	18082	3.19564	1	1	1
GOTERM_BP_DIRECT	regulation of histone phosphorylation	51.6629	2	0.506329	0.0382304	ENSMUSG00000002625, ENSMUSG00000024045	350	2	18082	51.6629	1	1	1
GOTERM_BP_DIRECT	cell cycle G2/M phase transition	51.6629	2	0.506329	0.0382304	ENSMUSG00000002625, ENSMUSG00000024045	350	2	18082	51.6629	1	1	1
GOTERM_BP_DIRECT	positive regulation of receptor recycling	9.68679	3	0.759494	0.0372939	ENSMUSG00000025889, ENSMUSG00000057530, ENSMUSG00000049115	350	16	18082	9.68679	1	1	1
GOTERM_BP_DIRECT	peptidyl-tyrosine phosphorylation	3.97407	5	1.26582	0.0368102	ENSMUSG00000022897, ENSMUSG00000028630, ENSMUSG00000032316, ENSMUSG00000024620, ENSMUSG00000029217	350	65	18082	3.97407	1	1	1
GOTERM_BP_DIRECT	protein K63-linked ubiquitination	5.4382	4	1.01266	0.0365651	ENSMUSG00000028098, ENSMUSG00000027164, ENSMUSG00000047496, ENSMUSG00000035247	350	38	18082	5.4382	1	1	1
GOTERM_BP_DIRECT	positive regulation of bone mineralization	5.58517	4	1.01266	0.0341523	ENSMUSG00000054640, ENSMUSG00000061393, ENSMUSG00000021835, ENSMUSG00000022330	350	37	18082	5.58517	1	1	1
GOTERM_BP_DIRECT	response to hypoxia	2.4217	9	2.27848	0.0332079	ENSMUSG00000025270, ENSMUSG00000030562, ENSMUSG00000000957, ENSMUSG00000054640, ENSMUSG00000078566, ENSMUSG00000031393, ENSMUSG00000057530, ENSMUSG00000045382, ENSMUSG00000020364	350	192	18082	2.4217	1	1	1
GOTERM_BP_DIRECT	aorta morphogenesis	10.3326	3	0.759494	0.0330462	ENSMUSG00000027276, ENSMUSG00000041235, ENSMUSG00000024620	350	15	18082	10.3326	1	1	1
GOTERM_BP_DIRECT	positive regulation of cholesterol efflux	10.3326	3	0.759494	0.0330462	ENSMUSG00000015243, ENSMUSG00000024030, ENSMUSG00000021466	350	15	18082	10.3326	1	1	1
GOTERM_BP_DIRECT	DNA replication	2.94016	7	1.77215	0.0321292	ENSMUSG00000029730, ENSMUSG00000029363, ENSMUSG00000020649, ENSMUSG00000026037, ENSMUSG00000027454, ENSMUSG00000011114, ENSMUSG00000007080	350	123	18082	2.94016	1	1	1
GOTERM_BP_DIRECT	ubiquitin-dependent protein catabolic process	2.68378	8	2.02532	0.0300794	ENSMUSG00000025616, ENSMUSG00000032267, ENSMUSG00000039041, ENSMUSG00000029686, ENSMUSG00000005625, ENSMUSG00000059890, ENSMUSG00000039703, ENSMUSG00000036712	350	154	18082	2.68378	1	1	1
GOTERM_BP_DIRECT	cell cycle	1.68283	20	5.06329	0.0298859	ENSMUSG00000032411, ENSMUSG00000031201, ENSMUSG00000037725, ENSMUSG00000029730, ENSMUSG00000057110, ENSMUSG00000020074, ENSMUSG00000045969, ENSMUSG00000006005, ENSMUSG00000025616, ENSMUSG00000021866, ENSMUSG00000039231, ENSMUSG00000039781, ENSMUSG00000040084, ENSMUSG00000037286, ENSMUSG00000019923, ENSMUSG00000036202, ENSMUSG00000036850, ENSMUSG00000011114, ENSMUSG00000031666, ENSMUSG00000015971	350	614	18082	1.68283	1	1	1
GOTERM_BP_DIRECT	positive regulation of histone deacetylation	11.9222	3	0.759494	0.025177	ENSMUSG00000002625, ENSMUSG00000063049, ENSMUSG00000024045	350	13	18082	11.9222	1	1	1
GOTERM_BP_DIRECT	proteasome assembly	11.9222	3	0.759494	0.025177	ENSMUSG00000039041, ENSMUSG00000030591, ENSMUSG00000005625	350	13	18082	11.9222	1	1	1
GOTERM_BP_DIRECT	ER-associated ubiquitin-dependent protein catabolic process	4.53183	5	1.26582	0.0241762	ENSMUSG00000059890, ENSMUSG00000032437, ENSMUSG00000039703, ENSMUSG00000068328, ENSMUSG00000046404	350	57	18082	4.53183	1	1	1
GOTERM_BP_DIRECT	regulation of cellular senescence	14.0899	3	0.759494	0.018209	ENSMUSG00000005846, ENSMUSG00000063049, ENSMUSG00000055116	350	11	18082	14.0899	1	1	1
GOTERM_BP_DIRECT	negative regulation of transcription, DNA-templated	1.78455	20	5.06329	0.0174398	ENSMUSG00000025050, ENSMUSG00000032411, ENSMUSG00000031393, ENSMUSG00000027164, ENSMUSG00000058230, ENSMUSG00000049300, ENSMUSG00000025364, ENSMUSG00000008305, ENSMUSG00000029238, ENSMUSG00000027667, ENSMUSG00000021466, ENSMUSG00000020455, ENSMUSG00000027905, ENSMUSG00000040463, ENSMUSG00000005718, ENSMUSG00000021835, ENSMUSG00000039231, ENSMUSG00000002307, ENSMUSG00000037235, ENSMUSG00000055116	350	579	18082	1.78455	1	1	1
GOTERM_BP_DIRECT	regulation of Rho protein signal transduction	4.02568	6	1.51899	0.0165812	ENSMUSG00000044037, ENSMUSG00000034066, ENSMUSG00000045094, ENSMUSG00000040624, ENSMUSG00000034037, ENSMUSG00000017631	350	77	18082	4.02568	1	1	1
GOTERM_BP_DIRECT	positive regulation of apoptotic process	2.15904	14	3.5443	0.0136869	ENSMUSG00000030562, ENSMUSG00000078566, ENSMUSG00000022051, ENSMUSG00000027164, ENSMUSG00000020074, ENSMUSG00000063049, ENSMUSG00000029863, ENSMUSG00000024620, ENSMUSG00000027905, ENSMUSG00000040093, ENSMUSG00000020427, ENSMUSG00000005718, ENSMUSG00000021835, ENSMUSG00000002307	350	335	18082	2.15904	1	1	1
GOTERM_BP_DIRECT	aorta development	7.94813	4	1.01266	0.0133397	ENSMUSG00000057110, ENSMUSG00000045382, ENSMUSG00000041235, ENSMUSG00000035247	350	26	18082	7.94813	1	1	1
GOTERM_BP_DIRECT	protein polyglutamylation	17.221	3	0.759494	0.0122258	ENSMUSG00000026885, ENSMUSG00000036745, ENSMUSG00000031796	350	9	18082	17.221	1	1	1
GOTERM_BP_DIRECT	RNA secondary structure unwinding	5.74032	5	1.26582	0.0109062	ENSMUSG00000021500, ENSMUSG00000027905, ENSMUSG00000027770, ENSMUSG00000017999, ENSMUSG00000001674	350	45	18082	5.74032	1	1	1
GOTERM_BP_DIRECT	cellular response to DNA damage stimulus	2.09112	17	4.3038	0.00782835	ENSMUSG00000031201, ENSMUSG00000032267, ENSMUSG00000029730, ENSMUSG00000026077, ENSMUSG00000030094, ENSMUSG00000027164, ENSMUSG00000049300, ENSMUSG00000028329, ENSMUSG00000025159, ENSMUSG00000029238, ENSMUSG00000062270, ENSMUSG00000025616, ENSMUSG00000039231, ENSMUSG00000037355, ENSMUSG00000036202, ENSMUSG00000007080, ENSMUSG00000015971	350	420	18082	2.09112	0.999999	1	1
GOTERM_BP_DIRECT	ribosome biogenesis	4.06337	7	1.77215	0.00752066	ENSMUSG00000036693, ENSMUSG00000033294, ENSMUSG00000017999, ENSMUSG00000020706, ENSMUSG00000001056, ENSMUSG00000030521, ENSMUSG00000029415	350	89	18082	4.06337	0.999999	1	1
GOTERM_BP_DIRECT	response to redox state	22.1412	3	0.759494	0.00731612	ENSMUSG00000026077, ENSMUSG00000055116, ENSMUSG00000029238	350	7	18082	22.1412	0.999998	1	1
GOTERM_BP_DIRECT	covalent chromatin modification	2.52488	13	3.29114	0.00573196	ENSMUSG00000031201, ENSMUSG00000049300, ENSMUSG00000063049, ENSMUSG00000041235, ENSMUSG00000021377, ENSMUSG00000062270, ENSMUSG00000025616, ENSMUSG00000070697, ENSMUSG00000039231, ENSMUSG00000002307, ENSMUSG00000038116, ENSMUSG00000030888, ENSMUSG00000031666	350	266	18082	2.52488	0.999967	1	1
GOTERM_BP_DIRECT	maturation of LSU-rRNA	10.8764	4	1.01266	0.0054909	ENSMUSG00000005846, ENSMUSG00000028345, ENSMUSG00000031578, ENSMUSG00000001056	350	19	18082	10.8764	0.99995	1	1
GOTERM_BP_DIRECT	cellular oxidant detoxification	30.9977	3	0.759494	0.00357425	ENSMUSG00000038332, ENSMUSG00000073940, ENSMUSG00000052305	350	5	18082	30.9977	0.998395	1	1
GOTERM_BP_DIRECT	regulation of transcription, DNA-templated	1.42815	63	15.9494	0.00309838	ENSMUSG00000027770, ENSMUSG00000031393, ENSMUSG00000058230, ENSMUSG00000023892, ENSMUSG00000041235, ENSMUSG00000025159, ENSMUSG00000029238, ENSMUSG00000040463, ENSMUSG00000039231, ENSMUSG00000054716, ENSMUSG00000035158, ENSMUSG00000039756, ENSMUSG00000030421, ENSMUSG00000018909, ENSMUSG00000029068, ENSMUSG00000079165, ENSMUSG00000075000, ENSMUSG00000026077, ENSMUSG00000062101, ENSMUSG00000022553,…	350	2279	18082	1.42815	0.996214	1	1
GOTERM_BP_DIRECT	endochondral ossification	8.61048	5	1.26582	0.00251438	ENSMUSG00000000957, ENSMUSG00000021835, ENSMUSG00000034135, ENSMUSG00000024039, ENSMUSG00000050578	350	30	18082	8.61048	0.989155	1	1
GOTERM_BP_DIRECT	transcription, DNA-templated	1.5074	55	13.9241	0.00203074	ENSMUSG00000027770, ENSMUSG00000031393, ENSMUSG00000058230, ENSMUSG00000041235, ENSMUSG00000025159, ENSMUSG00000029238, ENSMUSG00000040463, ENSMUSG00000039231, ENSMUSG00000054716, ENSMUSG00000035158, ENSMUSG00000074405, ENSMUSG00000039756, ENSMUSG00000030421, ENSMUSG00000018909, ENSMUSG00000029068, ENSMUSG00000079165, ENSMUSG00000075000, ENSMUSG00000026077, ENSMUSG00000022553, ENSMUSG00000008305,…	350	1885	18082	1.5074	0.974085	1	1
GOTERM_BP_DIRECT	chromatin remodeling	5.23168	8	2.02532	0.000827766	ENSMUSG00000062270, ENSMUSG00000029196, ENSMUSG00000054582, ENSMUSG00000002307, ENSMUSG00000039852, ENSMUSG00000041235, ENSMUSG00000015971, ENSMUSG00000021377	350	79	18082	5.23168	0.774201	0.743747	0.743747
GOTERM_BP_DIRECT	rRNA processing	4.92027	12	3.03797	3.32522e-05	ENSMUSG00000017264, ENSMUSG00000033166, ENSMUSG00000039231, ENSMUSG00000036693, ENSMUSG00000017999, ENSMUSG00000020706, ENSMUSG00000025364, ENSMUSG00000030888, ENSMUSG00000000916, ENSMUSG00000041235, ENSMUSG00000001056, ENSMUSG00000030521	350	126	18082	4.92027	0.0580049	0.0597542	0.0597542
GOTERM_BP_DIRECT	apoptotic process		18	4.55696	0.0503379	ENSMUSG00000037725, ENSMUSG00000029686, ENSMUSG00000059920, ENSMUSG00000078566, ENSMUSG00000028630, ENSMUSG00000057530, ENSMUSG00000022051, ENSMUSG00000027313, ENSMUSG00000020074, ENSMUSG00000029863, ENSMUSG00000020650, ENSMUSG00000026822, ENSMUSG00000021559, ENSMUSG00000040093, ENSMUSG00000002307, ENSMUSG00000040084, ENSMUSG00000047496, ENSMUSG00000036850	350	570	18082	1.63146	1	1	1
GOTERM_BP_DIRECT	positive regulation of protein import into nucleus		3	0.759494	0.0511779	ENSMUSG00000032078, ENSMUSG00000001552, ENSMUSG00000006005	350	19	18082	8.15729	1	1	1
GOTERM_BP_DIRECT	regulation of lipid kinase activity		2	0.506329	0.0928606	ENSMUSG00000075000, ENSMUSG00000031666	350	5	18082	20.6651	1	1	1
GOTERM_BP_DIRECT	regulation of eIF2 alpha phosphorylation by heme		2	0.506329	0.0928606	ENSMUSG00000073940, ENSMUSG00000052305	350	5	18082	20.6651	1	1	1
GOTERM_BP_DIRECT	positive regulation of Rho protein signal transduction		3	0.759494	0.095093	ENSMUSG00000018909, ENSMUSG00000024620, ENSMUSG00000033446	350	27	18082	5.74032	1	1	1
GOTERM_BP_DIRECT	ovarian follicle development		4	1.01266	0.0975416	ENSMUSG00000000957, ENSMUSG00000039041, ENSMUSG00000021835, ENSMUSG00000032968	350	57	18082	3.62546	1	1	1

## Sheet: KEGG-UP
Category	Term	Count	%	PValue	Genes	List Total	Pop Hits	Pop Total	Fold Enrichment	Bonferroni	Benjamini	FDR
KEGG_PATHWAY	Oxidative phosphorylation	30	9.86842	4.70126e-22	ENSMUSG00000031231, ENSMUSG00000027673, ENSMUSG00000058076, ENSMUSG00000002379, ENSMUSG00000025651, ENSMUSG00000029632, ENSMUSG00000028648, ENSMUSG00000009863, ENSMUSG00000016252, ENSMUSG00000050856, ENSMUSG00000002416, ENSMUSG00000071014, ENSMUSG00000037152, ENSMUSG00000063882, ENSMUSG00000031818, ENSMUSG00000018770, ENSMUSG00000030869, ENSMUSG00000038462, ENSMUSG00000030647, ENSMUSG00000014313,…	156	139	7691	10.6406	9.3085e-20	9.3085e-20	8.9324e-20
KEGG_PATHWAY	Parkinson's disease	29	9.53947	5.22905e-20	ENSMUSG00000031231, ENSMUSG00000027673, ENSMUSG00000058076, ENSMUSG00000002379, ENSMUSG00000025651, ENSMUSG00000029632, ENSMUSG00000028648, ENSMUSG00000009863, ENSMUSG00000016252, ENSMUSG00000002416, ENSMUSG00000071014, ENSMUSG00000037152, ENSMUSG00000063882, ENSMUSG00000031818, ENSMUSG00000018770, ENSMUSG00000030869, ENSMUSG00000038462, ENSMUSG00000030647, ENSMUSG00000014313, ENSMUSG00000059534,…	156	149	7691	9.59555	1.03535e-17	5.17676e-18	4.9676e-18
KEGG_PATHWAY	Non-alcoholic fatty liver disease (NAFLD)	29	9.53947	2.28719e-19	ENSMUSG00000031231, ENSMUSG00000027673, ENSMUSG00000046709, ENSMUSG00000058076, ENSMUSG00000022383, ENSMUSG00000002379, ENSMUSG00000025651, ENSMUSG00000029632, ENSMUSG00000028648, ENSMUSG00000009863, ENSMUSG00000002416, ENSMUSG00000071014, ENSMUSG00000037152, ENSMUSG00000063882, ENSMUSG00000031818, ENSMUSG00000030869, ENSMUSG00000038462, ENSMUSG00000030647, ENSMUSG00000014313, ENSMUSG00000059534,…	156	157	7691	9.10661	4.52863e-17	1.50954e-17	1.44855e-17
KEGG_PATHWAY	Alzheimer's disease	30	9.86842	5.60538e-19	ENSMUSG00000031231, ENSMUSG00000027673, ENSMUSG00000052593, ENSMUSG00000058076, ENSMUSG00000002379, ENSMUSG00000025651, ENSMUSG00000029632, ENSMUSG00000028648, ENSMUSG00000009863, ENSMUSG00000016252, ENSMUSG00000002416, ENSMUSG00000071014, ENSMUSG00000037152, ENSMUSG00000063882, ENSMUSG00000031818, ENSMUSG00000018770, ENSMUSG00000030869, ENSMUSG00000038462, ENSMUSG00000030647, ENSMUSG00000014313,…	156	177	7691	8.35615	1.10986e-16	2.77466e-17	2.66255e-17
KEGG_PATHWAY	Huntington's disease	30	9.86842	1.33054e-17	ENSMUSG00000031231, ENSMUSG00000027673, ENSMUSG00000058076, ENSMUSG00000002379, ENSMUSG00000025651, ENSMUSG00000029632, ENSMUSG00000028648, ENSMUSG00000009863, ENSMUSG00000016252, ENSMUSG00000019027, ENSMUSG00000002416, ENSMUSG00000071014, ENSMUSG00000037152, ENSMUSG00000063882, ENSMUSG00000031818, ENSMUSG00000018770, ENSMUSG00000030869, ENSMUSG00000038462, ENSMUSG00000030647, ENSMUSG00000014313,…	156	198	7691	7.46989	2.63448e-15	5.26896e-16	5.05607e-16
KEGG_PATHWAY	Metabolic pathways	70	23.0263	8.83705e-17	ENSMUSG00000029992, ENSMUSG00000031231, ENSMUSG00000003363, ENSMUSG00000058076, ENSMUSG00000023452, ENSMUSG00000029632, ENSMUSG00000009863, ENSMUSG00000004939, ENSMUSG00000039197, ENSMUSG00000071014, ENSMUSG00000030869, ENSMUSG00000036880, ENSMUSG00000018770, ENSMUSG00000038462, ENSMUSG00000030747, ENSMUSG00000020629, ENSMUSG00000054958, ENSMUSG00000011148, ENSMUSG00000032279, ENSMUSG00000059534,…	156	1269	7691	2.71953	2.19824e-14	2.91623e-15	2.7984e-15
KEGG_PATHWAY	Cardiac muscle contraction	14	4.60526	3.30063e-09	ENSMUSG00000059534, ENSMUSG00000031231, ENSMUSG00000025488, ENSMUSG00000033161, ENSMUSG00000022551, ENSMUSG00000025651, ENSMUSG00000021520, ENSMUSG00000044894, ENSMUSG00000063882, ENSMUSG00000031818, ENSMUSG00000038462, ENSMUSG00000036751, ENSMUSG00000074218, ENSMUSG00000014313	156	77	7691	8.96387	6.53524e-07	9.33606e-08	8.95884e-08
KEGG_PATHWAY	Citrate cycle (TCA cycle)	8	2.63158	2.59938e-06	ENSMUSG00000031299, ENSMUSG00000032279, ENSMUSG00000019179, ENSMUSG00000002010, ENSMUSG00000058076, ENSMUSG00000000168, ENSMUSG00000009863, ENSMUSG00000020321	156	32	7691	12.3253	0.000514545	6.43346e-05	6.17352e-05
KEGG_PATHWAY	Carbon metabolism	12	3.94737	1.98942e-05	ENSMUSG00000031299, ENSMUSG00000032279, ENSMUSG00000000628, ENSMUSG00000019179, ENSMUSG00000002010, ENSMUSG00000027605, ENSMUSG00000033065, ENSMUSG00000058076, ENSMUSG00000000168, ENSMUSG00000029545, ENSMUSG00000009863, ENSMUSG00000020321	156	116	7691	5.10013	0.00393135	0.000437673	0.000419989
KEGG_PATHWAY	Biosynthesis of antibiotics	16	5.26316	2.46604e-05	ENSMUSG00000031299, ENSMUSG00000032279, ENSMUSG00000029992, ENSMUSG00000002010, ENSMUSG00000033065, ENSMUSG00000058076, ENSMUSG00000027984, ENSMUSG00000000168, ENSMUSG00000024782, ENSMUSG00000001891, ENSMUSG00000009863, ENSMUSG00000020321, ENSMUSG00000000628, ENSMUSG00000019179, ENSMUSG00000027605, ENSMUSG00000036880	156	214	7691	3.68608	0.00487092	0.000488276	0.000468548
KEGG_PATHWAY	Pyruvate metabolism	7	2.30263	0.000114492	ENSMUSG00000031299, ENSMUSG00000060923, ENSMUSG00000019179, ENSMUSG00000027605, ENSMUSG00000031958, ENSMUSG00000000168, ENSMUSG00000020321	156	39	7691	8.84895	0.0224157	0.00206086	0.00197759
KEGG_PATHWAY	Galactose metabolism	5	1.64474	0.00367724	ENSMUSG00000061758, ENSMUSG00000000628, ENSMUSG00000033065, ENSMUSG00000001891, ENSMUSG00000062646	156	32	7691	7.70333	0.517819	0.0606744	0.0582229
KEGG_PATHWAY	Butanoate metabolism	4	1.31579	0.016476	ENSMUSG00000046598, ENSMUSG00000022186, ENSMUSG00000027984, ENSMUSG00000029545	156	27	7691	7.30389	0.962724	0.250942	0.240803
KEGG_PATHWAY	Toxoplasmosis	7	2.30263	0.0190824	ENSMUSG00000020623, ENSMUSG00000063694, ENSMUSG00000002900, ENSMUSG00000059883, ENSMUSG00000046709, ENSMUSG00000015656, ENSMUSG00000021253	156	105	7691	3.28675	0.977959	0.26988	0.258976
KEGG_PATHWAY	Alanine, aspartate and glutamate metabolism	4	1.31579	0.0378479	ENSMUSG00000020774, ENSMUSG00000029992, ENSMUSG00000063428, ENSMUSG00000011148	156	37	7691	5.32987	0.999519	0.476083	0.456847
KEGG_PATHWAY	Central carbon metabolism in cancer	5	1.64474	0.0396791	ENSMUSG00000031299, ENSMUSG00000000628, ENSMUSG00000030110, ENSMUSG00000033065, ENSMUSG00000025486	156	64	7691	3.85166	0.99967	0.476083	0.456847
KEGG_PATHWAY	Glycerophospholipid metabolism	6	1.97368	0.0408758	ENSMUSG00000024978, ENSMUSG00000003363, ENSMUSG00000029330, ENSMUSG00000060002, ENSMUSG00000023452, ENSMUSG00000028517	156	94	7691	3.14689	0.999742	0.476083	0.456847
KEGG_PATHWAY	Glycolysis / Gluconeogenesis	5	1.64474	0.0436591	ENSMUSG00000031299, ENSMUSG00000000628, ENSMUSG00000027605, ENSMUSG00000033065, ENSMUSG00000000168	156	66	7691	3.73495	0.999855	0.48025	0.460846

## Sheet: KEGG-DWON
Category	Term	Count	%	PValue	Genes	List Total	Pop Hits	Pop Total	Fold Enrichment	Bonferroni	Benjamini	FDR
KEGG_PATHWAY	RNA transport	9	2.27848	0.0154282	ENSMUSG00000020994, ENSMUSG00000027905, ENSMUSG00000022336, ENSMUSG00000013736, ENSMUSG00000028809, ENSMUSG00000054582, ENSMUSG00000028760, ENSMUSG00000021282, ENSMUSG00000006005	147	170	7691	2.76987	0.939112	1	1
KEGG_PATHWAY	RNA degradation	6	1.51899	0.0195213	ENSMUSG00000032565, ENSMUSG00000017264, ENSMUSG00000005682, ENSMUSG00000033166, ENSMUSG00000027770, ENSMUSG00000054582	147	82	7691	3.82827	0.971235	1	1
KEGG_PATHWAY	Circadian rhythm	4	1.01266	0.0204277	ENSMUSG00000029686, ENSMUSG00000026077, ENSMUSG00000055116, ENSMUSG00000029238	147	31	7691	6.75093	0.975646	1	1
KEGG_PATHWAY	Cell cycle	7	1.77215	0.0303285	ENSMUSG00000032411, ENSMUSG00000029730, ENSMUSG00000029686, ENSMUSG00000040084, ENSMUSG00000037286, ENSMUSG00000026037, ENSMUSG00000031666	147	124	7691	2.95353	0.996088	1	1
