# Supplementary material for: Mechanism of reduced muscle atrophy via ketone body (D)-3-hydroxybutyrate
Source: Cell Biosci. 2022 Jun 20;12:94. doi: 10.1186/s13578-022-00826-2 (PMC9208164; doi:10.1186/s13578-022-00826-2)
Supplement: Supplementary file 3 — Additional file 3: Table S2. Lists raw data of identified metabolites in the targeted and untargeted metabolomic analysis, normalizad data for the metabolites of nucleotide metabolism (related to Fig. 5) and metabolites in Additional file 1: Fig. S5 are also included in sheets. [file 13578_2022_826_MOESM3_ESM.xlsx]

## Sheet: Targeted metabolomics
Compound Name	M-1ul-Control1	M-1ul-Control2	M-1ul-Control3	M-1ul-Control4	M-1ul-Control5	M-1ul-HU+3HB-1	M-1ul-HU+3HB-2	M-1ul-HU+3HB-3	M-1ul-HU+3HB-4	M-1ul-HU+3HB-5	Ratio（HB/CON)	p value(HB/CON)		M-1ul-HU1	M-1ul-HU2	M-1ul-HU3	M-1ul-HU4	M-1ul-HU5	Ratio（HU/Control)	p value(HU/Control)			QC1-1ul	QC2-1ul	QC3-1ul	CV		KEGG	HMDB	Patyway
1-Methyladenosine	14532.2	11292.2	13791.8	21839.5	19655	22301.1	20051.2	21473	16896.7	26915.9	1.32705	0.070713		32587.9	13954.2	24045.7	17165.9	17592.2	1.29879	0.243125			82223	101343	109609	0.117363		C02494	HMDB0003331
1-Methylnicotinamide	31585.6	10635.6	31133.7	13114.6	23381.7	12846.3	22172.4	9407.82	11478.6	22110	0.71019	0.252766		18401.7	20550.8	8432.05	16323.6	18713.6	0.750304	0.293106			59794	63905	62764	0.0278789		C02918	HMDB0000699	Nicotinate and Nicotinamide Metabolism
3-Phosphoglycerate/2-Phospho-D-Glyceric Acid	112914	6072.09	78711.2	128458	56801.3	9486.7	9082.62	10076.5	8567.34	12306.1	0.129308	0.0151584		8616.57	8930.2	11676.9	9112.29	10646.4	0.127906	0.0150391			526495	576841	598763	0.0533243		C00597	HMDB0000807	Glycolysis
4-Hydroxyproline	146952	128411	178478	172571	205906	60325.8	126993	81813.9	79191.2	72273.8	0.505332	0.00154235		118966	22695.7	14267.7	69675.3	45951.5	0.326264	0.00125746			317166	454432	592619	0.247292		C01157	HMDB0000725	Bile Acid Biosynthesis
5-Thymidylic acid(dTMP)	2876.25	5252.38	3348.49	3574.92	2053.7	2974.98	3344.05	3005.77	2686.33	2348.65	0.839471	0.349466		5130.58	4074.84	5617.87	4306.95	3353.35	1.31439	0.142166			20675	21307	23525	0.0559674		C00364	HMDB0001227	Pyrimidine Metabolism
Acetylcholine	13739.1	9911.82	15734.1	17664.8	16412.9	7467.63	9978.65	9012.63	7330.91	11088.2	0.610895	0.00582386		15250.4	14259.6	9668.73	13762.5	12471.6	0.890423	0.360958			36658	41134	43579	0.0708345		C01996	HMDB0000895	Phospholipid Biosynthesis
Acetyl-CoA	27842.4	20783.8	34125.9	50089.7	24909.9	10591.3	22763.5	22647.1	11570.9	14114.4	0.51782	0.0298754		15017.2	12554.3	40006.4	35392.3	29348.7	0.838779	0.515871			211613	216799	225719	0.0267177		C00024	HMDB0001206	Citric Acid Cycle/Fatty acid Metabolism/Ketone Body Metabolism
Adenosine Diphosphate Ribose	823051	2.5195e+06	607473	614758	385776	471713	1.21966e+06	1.29152e+06	665887	326715	0.80304	0.66592		1.75284e+06	1.32553e+06	2.0189e+06	1.66341e+06	623763	1.49164	0.317781			5399104	5802790	5843833	0.0353181		C00301	HMDB0001178	Nicotinate and Nicotinamide Metabolism/Purine Metabolism/Glutamate Metabolism
Adenosine Diphosphate(ADP)	650284	860731	565023	830869	821719	821626	880670	755630	1.26243e+06	1.166e+06	1.3105	0.0803123		1.21536e+06	1.38597e+06	1.65277e+06	822897	811797	1.57935	0.0370601			4598921	5088276	5027150	0.0443876		C00008	HMDB0001341	Purine Metabolism/Pyrimidine Metabolism/Glycolysis/Citric Acid Cycle/Mitochondrial Electron Transport Chain
Adenosine Monophosphate(AMP)	539163	546118	651144	951510	751242	595267	1.40988e+06	917661	1.51773e+06	2.1495e+06	1.91617	0.0527741		1.74756e+06	2.89622e+06	2.92981e+06	1.68033e+06	1.96773e+06	3.26289	0.000635627			7418807	8000016	8281102	0.0454517		C00020	HMDB0000045	Purine Metabolism/Urea Cycle/Pentose Phosphate Pathway
Adenosine Triphosphate(ATP)	432251	46244.8	1.57349e+06	1.27536e+06	809534	45369	46466.3	43406.3	78354.8	68939.3	0.0682969	0.0234989		68226.6	59622.3	79977.1	40052.7	54665.7	0.0731335	0.0240255			1762967	2006744	2089117	0.0709076		C00002	HMDB0000538	Purine Metabolism/Pyrimidine Metabolism/Pentose Phosphate Pathway
Adenylosuccinic Acid	46725.4	60494.4	48013	66591.2	52077.9	54226.1	103011	94992.3	159740	118455	1.93655	0.0190803		136529	209899	256487	105822	113987	3.00372	0.00603181			639285	636130	672203	0.0251265
ADP-Glucose	15928.2	37209.5	15823.3	9944.19	11937.5	6851.98	27165.6	16220.4	11617.4	10491.8	0.796401	0.556233		10906	34724.6	51334	5685.49	16605.5	1.31277	0.576252			222146	268014	280609	0.0977837		C00498	HMDB0006557	Starch and sucrose metabolism
Betaine	1.22816e+06	1.02853e+06	1.53643e+06	1.45772e+06	1.4882e+06	1.17721e+06	1.37775e+06	1.3288e+06	1.31447e+06	1.69123e+06	1.02232	0.820319		1.60063e+06	2.47063e+06	1.73825e+06	1.8576e+06	2.04976e+06	1.44188	0.0103883			5084803	6552977	6475148	0.111717		C00719	HMDB0000043	Methionine Metabolism
Butyryl-CoA	1094.56	413.994	962.886	2683.57	725.231	623.134	877.763	1124.72	1633.34	1268.96	0.940086	0.873917		730.617	618.673	1619.49	572.336	1151.68	0.798064	0.605231			8371	9001	9573	0.0546563		C00136	HMDB0001088	Butyrate Metabolism
Ciliatine	134962	88159.1	119982	164592	183071	123066	92350.1	99876.6	127187	101307	0.787222	0.141739		128188	156670	152811	137910	171936	1.08215	0.552757			334310	388395	538577	0.205536		C03557	HMDB0011747
Cis-Aconitic Acid	31172.9	41402.1	39034	38099.8	37835.3	41576.4	31103	31396.4	53464	50258.2	1.108	0.435977		62686.2	68758.8	55090.9	42223.6	39417.4	1.42994	0.026263			262424	285963	275572	0.0350686		C00417	HMDB0000072	Citric Acid Cycle
Citicoline	2598.3	2821.3	2827.71	3039.99	2943.15	5071.38	4697.06	7095.42	6188.76	4029.08	1.90308	0.00162499		8283.5	6994.88	8635.1	5153.43	6825.71	2.52224	0.000115225			31106	29781	32523	0.0359585		C00307	HMDB0001413	Phospholipid Biosynthesis/Plasmalogen Synthesis
Citric Acid	68893.7	85373.3	106776	81871.1	103548	124376	97989.2	103987	218255	135935	1.5243	0.0737744		152036	317395	177647	117456	92711.2	1.92008	0.0734136			688520	954677	892883	0.134541		C00158	HMDB0000094	Citric Acid Cycle/Warburg Effect
Citrulline	80177.8	79873.9	147194	126796	125822	67095.4	83696.7	50675.7	71701.1	69933.4	0.612833	0.0178224		115205	88147.2	65191.7	101572	73190	0.79181	0.192079			316811	386018	463952	0.154541		C00327	HMDB0000904	Aspartate Metabolism/Urea Cycle/Arginine and Proline Metabolism
Coenzyme A	5258.16	1355.5	4302.51	16203.8	8873.02	5023.49	3465.06	2987.48	11907.5	10437	0.939641	0.893662		9076.36	1603.38	1700.19	12158.5	5352.16	0.830457	0.719888			9043	7093	5175	0.222297		C00010	HMDB0001423	Pantothenate and CoA Biosynthesis/Fatty Acid Biosynthesis/Pyruvate Metabolism/Citric Acid Cycle
Creatine	6.80345e+07	6.85265e+07	5.95511e+07	5.9058e+07	6.10837e+07	7.03563e+07	6.59454e+07	6.7487e+07	6.77939e+07	6.45503e+07	1.06286	0.121937		5.92703e+07	5.67557e+07	5.68604e+07	5.77156e+07	6.18815e+07	0.924838	0.0717493			199349286	205426445	209208106	0.0198428		C00300	HMDB0000064	Arginine and Proline Metabolism/Glycine and Serine Metabolism
Creatinine	206828	222278	160709	170452	133579	162611	181116	189698	224571	117632	0.979618	0.881823		161801	170062	167166	171648	175256	0.946397	0.56947			674369	755357	898168	0.119233		C00791	HMDB0000562	Retinol Metabolism
Cyclic adenosine monophosphate(cAMP)	6999.39	4776.42	8975.11	16634.1	12473	7282.04	7359.05	11973.3	10429	12682.5	0.99735	0.991404		10075	7469.65	12426.8	16981.3	13264.1	1.20777	0.453455			43235	46201	46177	0.030806		C00575	HMDB0000058	Purine Metabolism
Cytidine Diphosphate(CDP)	7218.59	6183.2	11300.9	10930.1	18868.7	9146.45	7338.18	9300.19	5023.48	9020.99	0.730792	0.251655		11869.9	3711.68	6741.05	11432.3	10066	0.804031	0.454256			22988	26129	17791	0.154165		C00112	HMDB0001546	Pyrimidine Metabolism
Cytidine Monophosphate N-Acetylneuraminic Acid	119200	130862	107462	116967	122368	133712	164991	161691	232490	222236	1.53323	0.0110179		265606	348390	348582	215387	218154	2.33911	0.000688104			1228428	1338058	1382370	0.0491571		C00128	HMDB0001176	Amino Sugar Metabolism
Cytidine Monophosphate(CMP)	21652.2	32438.4	19794.6	21526.2	21499.5	25100.5	36652.4	23103.1	20760.3	23357	1.10318	0.523644		43163.6	27467.1	51958.9	34063.6	32366.1	1.61678	0.0189834			157560	175026	180095	0.056484		C00055	HMDB0000095	Pyrimidine Metabolism/Phosphatidylcholine Biosynthesis/Pantothenate and CoA Biosynthesis
D-2-Hydroxyglutarate	470401	425571	709377	691136	767808	469376	379504	447042	373046	537957	0.720206	0.0523499		613878	465570	404841	587260	532593	0.849835	0.277102			2429736	2263040	2499842	0.0414252		C02630	HMDB0000606
Deoxycarnitine	325232	283721	363172	413922	359596	182281	233786	248353	237564	282914	0.678775	0.00320284		389318	387098	274775	375189	356267	1.0212	0.813355			1038933	1050562	1241108	0.0834866		C05543	HMDB0006831
Dihydroxyacetone phosphate	18928	#VALUE!	122306	52402.3	15886	#VALUE!	#VALUE!	#VALUE!	#VALUE!	#VALUE!	#VALUE!	#VALUE!		#VALUE!	#VALUE!	#VALUE!	#VALUE!	#VALUE!	#VALUE!	#VALUE!			92506	103865	104059	0.0539326		C00111	HMDB0001473	Glycolysis/De Novo Triacylglycerol Biosynthesis
D-Ribose-5-Phosphate	9415.79	52302.4	7744.64	7639.43	6721.46	8749.82	14883.2	23666.3	13387.1	5815.94	0.793359	0.722175		45844.4	40518.4	45165.7	46209	12712.9	2.27203	0.0878959			110136	102114	115706	0.0510336		C00199	HMDB0000618	Pentose Phosphate Pathway
D-ribulose-5-phosphate/Xylulose 5-phosphate	61898.9	221999	61764.8	58343.5	51342.6	109254	85314	81026.5	89371.9	58054.1	0.929003	0.853067		322275	302953	216630	167120	124329	2.48887	0.0272343			747464	793911	789918	0.0270461
D-Tartaric Acid	7511.31	5378.45	9525.25	8966.11	10178.7	7269.06	4887.55	8124.43	5608.69	9152.66	0.84318	0.29446		10179.3	5555.5	6543.9	8833.34	9470.95	0.976495	0.877751			25312	19938	19398	0.123889		C02107	HMDB0029878
FAD	9155.79	11633.8	9126.91	12391.1	9574.79	7838.32	12199	9146.21	12986.2	11266	1.02994	0.798579		14027.5	16274.3	17917.4	9946.15	8735.8	1.28948	0.152246			58429	64661	73399	0.093745		C00016	HMDB0001248	Folate Metabolism/Citric Acid Cycle/Mitochondrial Electron Transport Chain/Riboflavin Metabolism
Fructose 1,6-Bisphosphate	49637.1	1819.44	527989	258580	108968	1779.1	2386.69	3161.46	3481	3715.82	0.015337	0.0853356		2259.14	2255.79	3333.46	2425.82	2334.2	0.0133141	0.084804			434131	505827	474667	0.0622492		C00354	HMDB0001058	Glycolysis
Fructose 6-Phosphate	88342.8	6609.22	434243	232031	135863	2538.93	7145.73	4606.5	4507.7	3118.37	0.0244315	0.0442377		7773.25	9200.43	19114.4	6240.39	8162.39	0.056283	0.0500319			561382	662647	644271	0.0707312		C00085	HMDB0000124	Glycolysis/Pentose Phosphate Pathway
GDP-Fucose	2807.29	2306.62	3108.6	3275.56	2953.87	3398.55	4840.58	3660.44	3852.19	5386.92	1.46269	0.011962		4232.31	5812.44	9007.09	3248.85	3398.25	1.77823	0.0711053			23466	21890	22042	0.0315955
GDP-Glucose	3501.46	4273.76	4754.04	5321.25	4876.88	4206.28	5236.57	4142.83	4757.73	7840.36	1.15208	0.382341		6303.04	5267.69	10163.7	5668.05	4515.31	1.40438	0.113927			22506	21933	21827	0.0135026		C00394	HMDB0003351	Starch and sucrose metabolism
Glucose 6-Phosphate	98578.7	11996.5	612869	249594	126961	4750.09	8778.28	7258.35	7473.49	8557.95	0.0334711	0.0782135		12582.5	11032.4	15531	5240.61	6125.18	0.0459197	0.0814664			574928	601997	653581	0.05347		C00668	HMDB0001401	Glycolysis/Pentose Phosphate Pathway
Glycerol 3-Phosphate	5.57962e+06	4.51665e+06	6.65626e+06	6.85509e+06	5.44471e+06	2.26895e+06	5.84708e+06	2.788e+06	2.80475e+06	4.26138e+06	0.618545	0.0219537		2.57539e+06	3.46389e+06	4.73433e+06	6.85642e+06	4.77322e+06	0.771134	0.152228			33423902	36563756	37688589	0.0502804		C00093	HMDB0000126	Glycerolipid Metabolism/Phospholipid Biosynthesis/De Novo Triacylglycerol Biosynthesis/Mitochondrial Electron Transport Chain
Glycerophosphocholine	689863	580534	774151	889049	726654	967405	792405	757404	727877	834973	1.1147	0.236834		1.3131e+06	751315	878778	801206	876033	1.26233	0.125374			3543723	3933494	4447908	0.0931561		C00670	HMDB0000086	Retinol Metabolism
Guanosine Diphosphate(GDP)	4644.21	3325.31	5385.62	8088.75	8574.08	10367.8	12123.6	14615	20736.3	30448.5	2.94128	0.0151291		10726.6	11701.7	19174.1	9386.44	10769.8	2.05739	0.0136127			52167	57996	54309	0.0439111		C00035	HMDB0001201	Purine Metabolism
Guanosine Monophosphate(GMP)	7242.51	10492.5	8866.52	7876.68	8275.14	12939.6	10549.1	10235.6	9585.47	12314.4	1.30105	0.0159903		17196.1	14478.2	14041.1	12996.6	12319.1	1.66141	0.000492364			42149	36260	40601	0.0628353		C00144	HMDB0001397	Purine Metabolism/Glutamate Metabolism
Guanosine Triphosphate(GTP)	6637.36	997.592	21544.7	20583.3	20042.4	2642.21	2419.31	3176.35	2977.8	4080.1	0.21912	0.0334579		2542.86	1172.39	1626.05	3123.8	2758.3	0.160782	0.0250086			28123	31783	30576	0.0504888		C00044	HMDB0001273	Purine Metabolism
Hypoxanthine	5337.68	13997.5	12176.2	11266.9	9230.94	27434.4	13614.3	24177.2	22847.7	19453	2.06745	0.00397191		37854.7	38085.3	24654.9	23409.3	19021.4	2.75	0.00251719			139009	153138	149558	0.040734		C00262	HMDB0000157	Purine Metabolism
Inosine	1.17071e+06	1.57837e+06	1.58612e+06	2.06428e+06	1.29282e+06	4.36508e+06	2.42433e+06	3.77688e+06	5.19636e+06	2.90533e+06	2.42684	0.00292334		4.45367e+06	6.86388e+06	2.90105e+06	2.62317e+06	2.91459e+06	2.56833	0.0177284			19535879	19997672	21705985	0.0457249		C00294	HMDB0000195	Purine Metabolism
Inosinic acid(IMP)	6.74528e+06	6.73092e+06	8.30681e+06	9.04804e+06	9.48904e+06	8.36711e+06	8.0456e+06	8.37141e+06	7.74723e+06	1.06637e+07	1.0713	0.478529		1.11843e+07	9.92666e+06	1.09847e+07	1.08762e+07	9.67193e+06	1.30565	0.00526218			33482101	34877629	35562047	0.0249857		C00130	HMDB0000175	Purine Metabolism/Aspartate Metabolism
Isocitric Acid	2616.94	3188.56	3469.82	5552.34	4658.37	4825.42	1884.37	2742.46	2825.21	2945.55	0.781227	0.269078		3326.19	2426.25	2553.4	5718.55	4823.65	0.967259	0.882696			9858	12277	10829	0.0904561		C00311	HMDB0000094	Citric Acid Cycle/Warburg Effect
L-Lactic Acid	4.63386e+06	3.76503e+06	5.87674e+06	5.82562e+06	6.4305e+06	3.99242e+06	3.23043e+06	3.54413e+06	2.17685e+06	3.25575e+06	0.610573	0.00667036		4.83173e+06	2.84154e+06	3.97848e+06	6.22197e+06	5.18284e+06	0.869017	0.379939			14757931	15644042	15085113	0.0241291		C00186	HMDB0000190	Pyruvate Metabolism/Gluconeogenesis
Malic Acid	1.18092e+06	1.63851e+06	1.13916e+06	1.58893e+06	1.1531e+06	1.49631e+06	1.43741e+06	1.41658e+06	1.72758e+06	1.26241e+06	1.09547	0.371769		2.2573e+06	2.13686e+06	1.80369e+06	1.69364e+06	1.5057e+06	1.40244	0.0167274			8810371	9043358	9223331	0.0187302		C00711	HMDB0000744	Citric Acid Cycle/Gluconeogenesis
NAD	903495	719978	849643	1.08641e+06	928099	665899	1.01042e+06	1.00745e+06	1.37232e+06	1.3679e+06	1.20865	0.232465		918418	1.05826e+06	1.95281e+06	1.00857e+06	1.08689e+06	1.34257	0.159485			6345386	6526671	6693731	0.0218111		C00003	HMDB0000902	Nicotinate and Nicotinamide Metabolism/Citric Acid Cycle/Glycolysis/Mitochondrial Electron Transport Chain
NADH	233946	21205.8	697796	620768	394309	29624.1	71626.9	69297.8	88257.5	107580	0.186169	0.0333249		37417.9	62018.7	79761.5	53347.5	42600.3	0.139808	0.0261683			1643052	1755041	1734255	0.0284307		C00004	HMDB0001487	Citric Acid Cycle/Glycolysis/Mitochondrial Electron Transport Chain
NADP	51341.4	35462.2	62204.2	74801.3	67105.3	55280.8	77596.8	74258.2	117154	110680	1.49518	0.0658719		80060	98235.8	128897	63799.9	56957.2	1.47105	0.0983921			399960	416863	445800	0.0449727		C00006	HMDB0000217	Nicotinate and Nicotinamide Metabolism/Transfer of Acetyl Groups into Mitochondria/Warburg Effect
NADPH	942.916	1532.05	1773.97	2134.1	1359.31	3083.24	5634.84	6119.59	14044.6	10236.7	5.05261	0.0120548		7141.88	18137.4	15319.1	2868.3	4291.9	6.1685	0.0304148			38843	36857	35644	0.0355287		C00005	HMDB0000221	Nicotinate and Nicotinamide Metabolism/Transfer of Acetyl Groups into Mitochondria/Warburg Effect
N-Carbomoyl-L-Aspartate	2410.77	4335.45	2369.54	3144.07	2833.9	2116.36	2878.58	3541.76	3076.67	1286.52	0.854652	0.435858		2320.26	4001.64	3057.91	1604.59	1683.44	0.839277	0.424088			26702	30254	28269	0.0511625
Orotic Acid	7561.98	5946.56	#VALUE!	#VALUE!	#VALUE!	#VALUE!	9228.42	8279.27	2810.35	7429.99	#VALUE!	#VALUE!		5451.87	5057.76	5608.03	#VALUE!	#VALUE!	#VALUE!	#VALUE!			28842	38704	38149	0.128403		C00295	HMDB0000226	Pyrimidine Metabolism
Oxidized Glutathione(GSSG)	2.98943e+06	3.42108e+06	3.45728e+06	1.61697e+06	3.29217e+06	833097	2.8782e+06	2.76743e+06	1.33321e+06	918900	0.590841	0.0648099		936615	3.22066e+06	2.35192e+06	1.18313e+06	2.49123e+06	0.689152	0.132602			18289373	17795123	18273336	0.0126553		C00127	HMDB0003337	Glutathione Metabolism/Glutamate Metabolism/Arachidonic Acid Metabolism
Oxoglutaric Acid	3686.17	2240.91	5465.95	6007.81	7476.85	8435.01	2887.71	4597.56	4791.16	6634.49	1.09922	0.717727		7143.56	2762.5	2876.84	5686.69	3733.64	0.892495	0.680349			11101	7898	8458	0.152612		C00026	HMDB0000208	Citric Acid Cycle
Pantothenic Acid	591321	548231	488170	718281	820516	469803	445760	458514	379871	552321	0.72833	0.0316127		695334	253503	458337	671559	510037	0.817544	0.282278			3422562	3599196	3649297	0.0273404		C00864	HMDB0000210	Pantothenate and CoA Biosynthesis/Beta-Alanine Metabolism
Phenylacetic Acid	12131.2	9510.38	18475.4	20769.7	24619	17055.1	11928.9	15266.2	9560.61	18646	0.847392	0.443345		18726.3	12643.7	10697.8	18910.5	20828.2	0.956738	0.833516			36297	33451	35215	0.0335244		C07086	HMDB0000209	Phenylacetate Metabolism
Phosphocreatine	11155.3	1509.88	42753.7	33892.1	21311.2	2709.56	2038.98	3232.5	1098.42	7129.89	0.146529	0.036342		2291.66	390.797	724.622	1424.23	2147.03	0.0630827	0.0239643			73185	78607	83972	0.0560365		C02305	HMDB0001511	Arginine and Proline Metabolism
Pyruvic Acid-1	641409	168116	807940	1.34872e+06	1.09059e+06	315909	60422.5	205956	161124	290207	0.254788	0.0190021		631270	26240.1	125830	601230	230422	0.398097	0.0726636			172548	134677	156118	0.100395		C00022	HMDB0000243	Glycolysis/Citric Acid Cycle
S-Adenosylhomocysteine	22909	32369.3	20936.4	24539.3	20829.3	19781.1	16814.8	20160.3	22601.6	20470.2	0.821068	0.0976109		30094.4	30515.9	29358.5	23715.9	23062.9	1.12472	0.29054			157602	166521	171723	0.0352795		C00021	HMDB0000939	Methionine Metabolism/Folate Metabolism
S-Adenosylmethionine	57288.1	72360.6	47206.3	62997.2	57301.3	41798.4	60746.7	48953.7	53705.2	54988.4	0.875616	0.192698		70231.8	65687.3	154591	74948.4	80583.2	1.50105	0.118605			369949	409193	445591	0.0756606		C00019	HMDB0001185	Methionine Metabolism/Folate Metabolism
Sedoheptulose 7-Phosphate	1382.01	2232.63	3386.17	3425.52	2135.48	3028.86	1795.97	2387.69	2535.17	3014.68	1.01597	0.931875		5148.52	5753.94	4102.69	2616.4	2836.74	1.62861	0.0631361			12813	14348	16838	0.113085		C00281	HMDB0001068	Pentose Phosphate Pathway
Uric Acid	29168.5	28451	59032.4	47786.6	51575.2	47336.2	33238.2	40161.5	42365.5	62910.5	1.04629	0.80677		83209	62440.4	52214.4	88371.3	69508.3	1.64686	0.0148786			136443	149786	164678	0.0767298		C00366	HMDB0000289	Purine Metabolism
Uridine 5'-Diphosphate(UDP)	8385.97	4283.9	12472.1	17255.2	17915.6	4471.2	9354	9837.03	12262.4	14885.2	0.842439	0.559895		4540.7	3680.46	8737.78	4176.49	4230.23	0.420569	0.0352282			38904	47056	44699	0.0786461		C00015	HMDB0000295	Starch and Sucrose Metabolism
Uridine 5'-Monophosphate(UMP)	95929	155780	81074.6	98357	92244.4	79338.6	143712	95860.1	92645.2	91280.3	0.960738	0.817252		158343	116067	246974	135516	136352	1.51562	0.0764142			753607	835856	850724	0.0525089		C00105	HMDB0000288	Pyrimidine Metabolism
Uridine Diphosphate Glucose	120651	144491	139892	153840	162939	537547	396757	612494	920772	940305	4.72128	0.00106616		951729	872261	851500	550307	473322	5.12477	0.000251853			2415412	2572644	2686152	0.0433954		C00029	HMDB0000286	Nucleotide Sugars Metabolism
Uridine Diphosphate-N-Acetylglucosamine	207436	233133	212686	222073	174940	179317	241173	205748	236209	216777	1.02757	0.70695		245305	337525	391583	232816	211880	1.35119	0.0735172			1675448	1719383	1715127	0.0116152		C00043	HMDB0000290	Amino Sugar Metabolism
Uridine Triphosphate(UTP)	26997.7	1521.36	96375.5	73633	54738.2	1874.39	1660.93	1802.78	1747.36	2678.37	0.0385518	0.019651		1360.3	439.961	902.087	781.552	1526.02	0.0197813	0.0180167			72305	88704	90146	0.0966561		C00075	HMDB0000285	Pyrimidine Metabolism/Nucleotide Sugars Metabolism
Xanthosine	2372.42	2940.69	3299.18	4395.21	1723.26	6276.74	3267.72	3479.65	6715.97	6290.5	1.76709	0.0327997		6965.25	7546.09	6940.49	6388.28	5607.49	2.27059	0.000147705			28924	30435	32987	0.0544722		C01762	HMDB0000299	Purine Metabolism

## Sheet: Untargeted metabolomics
Compound Name	m/z (Expected)	RT	Library Score (%)	m/z (Delta (ppm))	HMDB	pos-Control1	pos-Control2	pos-Control3	pos-Control4	pos-Control5	pos-HU+3HB-1	pos-HU+3HB-2	pos-HU+3HB-3	pos-HU+3HB-4	pos-HU+3HB-5	RATIO(HB/Control)	P-VALUE	pos-HU1	pos-HU2	pos-HU3	pos-HU4	pos-HU5	ratio(HU/Control)	p-vlaue	QC1	QC2	cv
L-Kynurenine	209.092	3.04	16	1.4454	HMDB0000684	6078289	908923	4877293	2064267	3855273	236255	624738	127269	101312	13516	0.0620269	0.022783	165535	4031	119665	216409	294010	0.0449645	0.0218809	2135896	3616473	0.363998
Phosphocreatine	212.043	12.02	69	1.05001	HMDB0001511	2.8045e+06	472744	4.07914e+06	3.94761e+06	3.24957e+06	408959	475941	607541	582396	982086	0.210046	0.0234575	112457	293557	185233	128539	288777	0.0693	0.014106	4.18621e+06	3.51815e+06	0.122629
NADH (Reduced Nicotinamide Adenine Diphosphate)	666.132	12.1	88	0.89597	HMDB0001487	1654084	99943	1860293	1614354	1481589	84523	264947	186227	423048	342114	0.193861	0.0255098	77777	170575	318065	123252	132957	0.122592	0.0198169	1834437	1784627	0.0194641
Ala-Arg	246.156	11.63	87	1.3803	HMDB0028681	8055767	2434832	6611806	3621068	3867529	2299651	2439294	1443302	1536801	1980062	0.394417	0.0445591	2555138	498702	341526	1180034	773856	0.217529	0.00864476	2965966	3084090	0.0276117
4-Trimethylammoniobutanal	130.123	5.4	N/A	1.70589	HMDB0001345	1.33287e+07	1.07983e+07	8.56409e+06	7.99743e+06	9.24593e+06	5.47427e+06	7.96612e+06	4.42371e+06	4.49078e+06	5.23864e+06	0.552595	0.00475228	4.74444e+06	1.27768e+06	3.0373e+06	2.86675e+06	2.73661e+06	0.293641	0.000213085	8.27842e+06	8.91922e+06	0.0526949
Lys-Ala	218.15	11.92	93	1.44965	HMDB0028944	2.17886e+07	7.90453e+06	1.04827e+07	6.24413e+06	9.88406e+06	3.60137e+06	5.61637e+06	2.4867e+06	6.29209e+06	3.24969e+06	0.377348	0.0608136	4.0576e+06	3.14215e+06	3.29277e+06	3.69362e+06	2.7087e+06	0.300065	0.0447075	1.1369e+07	1.01291e+07	0.081562
2-Pyrrolidinone	86.06	9.85	41	6.08795	HMDB0002039	5621474	4361385	4324883	3300180	6226950	3101249	1833905	2264009	2702678	2469237	0.519033	0.00346646	2187150	830288	955484	1927676	1373215	0.305175	0.000460099	4312157	3968814	0.0586357
L-Leucine isomer1	132.102	7.4	95	1.188		518374012	387047423	371719263	272904664	317673917	191150347	296646277	179526864	182695160	201429041	0.562958	0.00832264	195077553	93856250	88893649	211680509	136394407	0.388657	0.00154016	343779743	361501894	0.035536
Asymmetric Dimethylarginine	203.15	10.76	89	1.05894	HMDB0001539	1.16509e+08	5.23378e+07	7.0883e+07	6.33218e+07	9.24022e+07	3.69689e+07	5.30064e+07	2.65613e+07	4.52833e+07	4.51538e+07	0.523382	0.0153168	4.02832e+07	3.09271e+07	3.01356e+07	2.94788e+07	2.34677e+07	0.390165	0.0118524	8.30759e+07	7.04932e+07	0.115873
L-Lysine	147.113	11.59	94	0.568434	HMDB0000182	6.05074e+08	2.57897e+08	3.78059e+08	1.85315e+08	2.87492e+08	1.97496e+08	2.10548e+08	7.35717e+07	1.86171e+08	1.29691e+08	0.465317	0.0442235	1.69772e+08	1.46115e+08	1.84428e+08	9.92126e+07	1.17283e+08	0.418248	0.0498015	2.79814e+08	2.87952e+08	0.0202718
Glycine	76.0393	10.12	57	8.42693	HMDB0000123	3.54497e+07	3.37634e+07	2.28995e+07	2.0544e+07	2.87421e+07	1.82684e+07	2.62317e+07	2.38609e+07	2.15445e+07	1.25355e+07	0.724485	0.0725479	1.30651e+07	8.95411e+06	2.04042e+07	1.27249e+07	1.21529e+07	0.475968	0.00274085	3.02695e+07	3.36749e+07	0.075315
1-Aminocyclopropane-1-Carboxylate	102.055	10.5	87	4.55183	HMDB0036458	5921441	4492122	4710449	3585795	5064529	2745722	3106013	3303963	4354464	3300582	0.707096	0.0172678	2724321	3372866	2104273	1537939	1697276	0.481051	0.00129485	5749208	6071359	0.0385422
L-Glutamic Acid	148.06	10.47	95	0.589319	HMDB0000148	1.6063e+08	1.30947e+08	1.2801e+08	9.95287e+07	1.39933e+08	7.63811e+07	8.92024e+07	8.85255e+07	1.18922e+08	9.36756e+07	0.708153	0.0130998	7.17412e+07	9.52458e+07	6.24943e+07	4.78564e+07	4.5509e+07	0.489868	0.00103137	1.65368e+08	1.67525e+08	0.00916516
LysoPC(20:0)	552.402	5.97	91	1.50585		3.61363e+06	3.00593e+06	3.37742e+06	3.1073e+06	3.09754e+06	3.23643e+06	3.07451e+06	2.85884e+06	2.04218e+06	1.94465e+06	0.812045	0.0690643	2.41087e+06	988665	922435	2.48846e+06	1.39196e+06	0.506264	0.00209259	2.87778e+06	3.26646e+06	0.0894642
3-Hydroxy-N6,N6,N6-Trimethyl-L-Lysine	205.155	11.29	N/A	1.26571	HMDB0001422	5.14939e+06	2.24136e+06	4.15252e+06	1.8938e+06	2.89762e+06	4.17124e+06	2.48699e+06	1.01047e+06	2.70618e+06	1.83305e+06	0.747361	0.333878	2.57637e+06	1.43936e+06	1.91741e+06	1.27394e+06	1.2936e+06	0.520407	0.0442004	4.89281e+06	4.19918e+06	0.107892
2,6-Dimethylheptanoyl Carnitine	302.233	3.51	91	0.712254	HMDB0006320	3.4911e+06	1.9098e+06	1.78968e+06	1.59818e+06	1.63924e+06	1.18612e+06	1.3289e+06	1.10063e+06	1.44398e+06	2.52801e+06	0.727622	0.232977	765252	1.55074e+06	1.59877e+06	497549	1.07472e+06	0.526183	0.0447936	1.94797e+06	2.01116e+06	0.0225712
N-(3-Acetamidopropyl)Pyrrolidin-2-One	185.128	10.94	N/A	0.578479	HMDB0061384	4.14259e+07	2.60448e+07	2.77858e+07	2.53771e+07	3.06767e+07	2.6459e+07	2.3668e+07	1.34631e+07	1.96731e+07	1.74012e+07	0.665284	0.0262291	2.009e+07	1.36137e+07	1.64275e+07	1.6539e+07	1.51942e+07	0.541036	0.00215882	3.73584e+07	3.35695e+07	0.0755455
Malonylcarnitine	248.113	10.33	94	1.10815	HMDB0002095	1.5933e+07	1.16539e+07	1.02387e+07	1.08943e+07	1.32781e+07	7.14824e+06	7.68155e+06	5.70797e+06	7.62358e+06	6.66705e+06	0.561765	0.00102188	7.12953e+06	8.14727e+06	7.47899e+06	7.15419e+06	6.21004e+06	0.582599	0.0053247	1.52704e+07	1.63149e+07	0.0467658
Hydroxyhexanoycarnitine	276.181	7.51	84	0.659996	HMDB0013131	5385733	3496090	3270607	3787684	4426746	5223200	4707590	4998724	4075982	3219012	1.09121	0.499782	2911334	1897520	2803683	2042655	2483325	0.595994	0.00509847	5989395	4869303	0.145878
Glycerol 2-Phosphate	173.021	10.77	90	0.992681	HMDB0002520	8.68914e+07	5.23607e+07	4.94094e+07	5.07084e+07	5.49802e+07	2.55867e+07	5.76796e+07	2.3883e+07	2.9093e+07	3.89068e+07	0.595036	0.0352422	1.61826e+07	2.98068e+07	4.07581e+07	5.10309e+07	4.14519e+07	0.608902	0.0374407	6.85597e+07	7.38524e+07	0.0525581
Pantothenic Acid(VB5)	220.118	2.54	38	0.373068	HMDB0000210	2.87255e+08	2.80267e+08	1.40716e+08	2.38734e+08	2.98407e+08	1.71088e+08	1.56806e+08	1.30859e+08	1.24132e+08	1.45288e+08	0.5847	0.0205759	1.47037e+08	6.886e+07	1.48895e+08	2.3424e+08	1.66057e+08	0.614343	0.039617	2.51951e+08	2.38129e+08	0.0398867
(2S,4R,5S)-Muscarine	174.149	3.93	NA	0.759131	HMDB0029936	2.96694e+08	2.41099e+08	2.21205e+08	1.78214e+08	1.84743e+08	1.90716e+08	2.07472e+08	1.41297e+08	1.1442e+08	1.04567e+08	0.676027	0.0397855	1.57982e+08	1.21792e+08	1.67138e+08	1.3378e+08	1.16134e+08	0.621082	0.00708489	2.32551e+08	2.37704e+08	0.0154978
Citrulline	176.103	10.57	83	1.11564	HMDB0000904	6.16187e+07	4.67865e+07	3.58481e+07	3.4805e+07	4.94536e+07	2.53462e+07	3.11701e+07	1.96935e+07	3.38654e+07	2.54367e+07	0.593019	0.00971442	2.31348e+07	3.26063e+07	3.24886e+07	2.90921e+07	2.55175e+07	0.625085	0.0116655	5.97528e+07	5.81176e+07	0.0196199
Phytosphingosine	318.3	2.48	89	0.867372		4.76648e+07	6.72588e+07	3.95463e+07	7.91768e+07	5.98943e+07	2.08903e+07	3.44398e+07	4.17468e+07	4.25303e+07	3.0093e+07	0.578114	0.0153729	4.52175e+07	4.20266e+07	3.04312e+07	3.79359e+07	3.14786e+07	0.637355	0.022884	5.0702e+07	5.35942e+07	0.0392167
N-Alpha-Acetyllysine	189.123	9.93	88	1.22922	HMDB0000446	3.0358e+06	1.75349e+06	2.19404e+06	1.76166e+06	2.54491e+06	1.82591e+06	1.52861e+06	1.08665e+06	1.53555e+06	1.46071e+06	0.658769	0.0218155	1.90779e+06	1.54703e+06	1.22798e+06	1.38763e+06	1.23594e+06	0.64716	0.0198955	2.48938e+06	2.549e+06	0.0167347
3-Hydroxyhexadecadienoylcarnitine	412.306	4.49	79	0.849575	HMDB0013335	1.14417e+07	6.03958e+06	7.29669e+06	9.23871e+06	7.07126e+06	5.91392e+06	5.56259e+06	5.16168e+06	5.92291e+06	4.07344e+06	0.648233	0.0217593	5.58562e+06	6.24702e+06	7.34569e+06	3.11791e+06	4.78921e+06	0.659207	0.0468548	7.25566e+06	8.63254e+06	0.122557
Mevalonic Acid	149.081	10.33	N/A	-1.51008	HMDB0000227	3.65472e+06	2.86297e+06	2.57759e+06	2.8628e+06	3.30231e+06	1.6099e+06	2.07196e+06	1.74133e+06	1.82968e+06	1.61918e+06	0.581378	0.000277389	1.74553e+06	1.88944e+06	2.58287e+06	1.88564e+06	1.97536e+06	0.660459	0.00255109	3.55576e+06	3.72278e+06	0.032452
Sphinganine	302.305	2.4	85	0.566385	HMDB0000269	5759191	9052808	4464531	7471941	7031046	2760479	4635200	4776009	5204230	3639880	0.622146	0.0214146	5017347	5110960	3728036	4940261	3719719	0.666567	0.0279976	5391955	6305004	0.110392
3-Hydroxyoctanoyl Carnitine	304.212	6.15	93	0.765278	HMDB0061634	2.93319e+07	2.23595e+07	1.51809e+07	2.1746e+07	2.50686e+07	3.92529e+07	2.52251e+07	1.93968e+07	3.61381e+07	1.51307e+07	1.18874	0.433884	1.76465e+07	1.44604e+07	2.1354e+07	1.02573e+07	1.3983e+07	0.683467	0.0418452	3.04892e+07	3.1113e+07	0.0143206
L-Glutamine	147.076	10.38	91	0.21702	HMDB0000641	5.31696e+08	4.67109e+08	4.01097e+08	4.1477e+08	4.80467e+08	2.43164e+08	3.08117e+08	2.55424e+08	2.97739e+08	2.54617e+08	0.592148	0.000117937	2.59828e+08	3.15685e+08	3.97928e+08	3.00037e+08	3.05083e+08	0.687784	0.00233239	5.32174e+08	5.58753e+08	0.0344546
Pyroglutamic Acid	130.05	10.39	92	1.35437	HMDB0000267	2.00324e+08	1.76454e+08	1.52766e+08	1.60547e+08	1.80515e+08	9.08622e+07	1.23048e+08	9.41902e+07	1.07788e+08	9.45112e+07	0.586258	0.000107601	9.87198e+07	1.17707e+08	1.58974e+08	1.13382e+08	1.14029e+08	0.692405	0.00348129	2.20787e+08	2.38962e+08	0.0559045
N-Acetylornithine	175.108	10.1	79	1.22946	HMDB0003357	2.10002e+07	1.61537e+07	1.46236e+07	1.26198e+07	1.77184e+07	1.51295e+07	1.20823e+07	9.65778e+06	1.50795e+07	1.23479e+07	0.783004	0.0767835	1.28708e+07	8.77816e+06	9.19084e+06	1.54477e+07	1.1187e+07	0.699921	0.0305991	2.4867e+07	2.14189e+07	0.105354
Creatinine	114.066	5.03	87	2.44665	HMDB0000562	1.32204e+09	1.22505e+09	9.58741e+08	1.09284e+09	1.11762e+09	6.97146e+08	9.43771e+08	7.29355e+08	8.81043e+08	9.39584e+08	0.73315	0.0054581	6.98549e+08	9.25037e+08	8.05306e+08	8.8719e+08	7.94107e+08	0.719031	0.00231647	1.08263e+09	1.05855e+09	0.0159059
LysoPC(20:1)	550.387	6.07	95	1.43936		1.07869e+06	1.05098e+06	987946	948266	947215	966496	711402	655451	693690	631816	0.729859	0.00342234	771104	603329	635559	921868	727895	0.730039	0.00248095	978490	1.05519e+06	0.0533336
Succinylcarnitine	262.129	9.54	91	1.41579	HMDB0061717	1.59313e+07	9.90135e+06	1.2432e+07	1.09655e+07	1.38054e+07	9.22072e+06	8.89888e+06	6.45323e+06	9.0571e+06	6.75275e+06	0.640633	0.00597838	8.60003e+06	1.0306e+07	1.19029e+07	7.84873e+06	8.15519e+06	0.742641	0.0380571	2.09602e+07	1.7025e+07	0.14651
Sarcosine	90.055	9.63	41	5.74642	HMDB0000271	2.7445e+08	2.75378e+08	1.84314e+08	2.06321e+08	2.18527e+08	1.52871e+08	2.10727e+08	1.62046e+08	2.07161e+08	1.71713e+08	0.780437	0.0487201	1.52332e+08	1.71196e+08	1.95282e+08	1.70971e+08	1.76576e+08	0.74751	0.0177425	2.5374e+08	2.56083e+08	0.00649885
Diaminopimelic Acid	191.103	10.43	N/A	0.900313	HMDB0001370	1.33027e+06	1.01595e+06	881814	835150	1.06491e+06	826948	925217	647560	863850	780030	0.78852	0.0593833	657597	687642	990100	752242	752442	0.74882	0.0395054	1.53118e+06	1.48875e+06	0.0198668
LysoPE(22:0)	538.387	6.09	85	1.36475	HMDB0011490	2.80015e+06	2.20421e+06	2.51623e+06	2.52073e+06	2.85718e+06	2.17641e+06	1.88443e+06	1.69686e+06	1.60243e+06	1.66458e+06	0.699671	0.00112687	1.81265e+06	1.62376e+06	1.93715e+06	2.41968e+06	1.88044e+06	0.749985	0.00647661	2.50785e+06	2.73161e+06	0.0603977
Trans-Anethole	149.096	0.88	N/A	1.00523	HMDB0030837	908589	1.13921e+06	755683	809603	912845	594816	596645	621552	604215	697665	0.688232	0.0105155	658576	655934	716702	692006	704531	0.757358	0.0274599	1.34491e+06	1.30121e+06	0.0233546
LysoPE(16:0)	454.293	6.61	90	0.924112	HMDB0011473	7.22006e+06	7.30713e+06	8.68103e+06	6.30397e+06	7.32502e+06	4.8637e+06	4.69565e+06	4.59697e+06	4.73104e+06	5.01135e+06	0.648765	0.00201373	4.9528e+06	4.6151e+06	5.87883e+06	6.47343e+06	6.16093e+06	0.762302	0.00990224	6.40766e+06	6.9943e+06	0.0619044
Betaine Aldehyde	102.091	9.35	76	4.15865	HMDB0001252	3.21711e+07	2.52218e+07	2.75821e+07	2.91708e+07	3.58686e+07	1.92308e+07	2.02569e+07	1.99005e+07	1.8065e+07	2.4868e+07	0.682076	0.00239971	1.91109e+07	2.4768e+07	2.05242e+07	2.5334e+07	2.46462e+07	0.762482	0.0131661	2.76307e+07	2.99831e+07	0.0577439
Acetoacetate	103.039	9.31	90	4.02062	HMDB0000060	1.45175e+07	1.0588e+07	1.14262e+07	1.228e+07	1.57212e+07	8.18614e+06	8.17194e+06	8.25517e+06	8.04839e+06	1.06449e+07	0.671077	0.00439789	8.60608e+06	9.74216e+06	8.58106e+06	1.16203e+07	1.09423e+07	0.766924	0.0296973	1.32386e+07	1.22156e+07	0.0568407
L-Carnitine	162.112	9.31	91	0.0654641	HMDB0000062	6.41244e+09	5.16395e+09	5.20463e+09	5.47364e+09	6.26542e+09	4.01548e+09	4.29469e+09	4.07557e+09	3.88371e+09	4.82676e+09	0.739697	0.00145998	4.15638e+09	4.99829e+09	4.59446e+09	5.2374e+09	4.89845e+09	0.837479	0.021242	6.09045e+09	6.00557e+09	0.00992287
Dimethylglycine	104.071	9.26	88	4.15323	HMDB0000092	1.82437e+07	1.7093e+07	1.28387e+07	1.64645e+07	1.58274e+07	1.67775e+07	1.71551e+07	1.8004e+07	2.04534e+07	1.8283e+07	1.12683	0.103223	1.6662e+07	2.36464e+07	2.34709e+07	2.16746e+07	1.95166e+07	1.30451	0.0153788	2.76233e+07	2.39405e+07	0.101006
Gama-Aminobutryic Acid	104.071	9.26	78	4.15323	0	1.82437e+07	1.7093e+07	1.28387e+07	1.64645e+07	1.58274e+07	1.67775e+07	1.71551e+07	1.8004e+07	2.04534e+07	1.8283e+07	1.12683	0.103223	1.6662e+07	2.36464e+07	2.34709e+07	2.16746e+07	1.95166e+07	1.30451	0.0153788	2.76233e+07	2.39405e+07	0.101006
L-Tryptophan	205.097	8.12	91	1.30861	HMDB0000929	2.45341e+07	2.66101e+07	2.28119e+07	2.22878e+07	2.43345e+07	2.71985e+07	2.06238e+07	1.74155e+07	2.8168e+07	2.30726e+07	0.965997	0.712506	2.33193e+07	3.78257e+07	3.74326e+07	2.88486e+07	3.07806e+07	1.31206	0.0491694	4.09374e+07	3.93567e+07	0.0278411
Indoleacrylic Acid	188.071	8.13	88	0.904645	HMDB0000734	2.51523e+07	2.6682e+07	2.33632e+07	2.25426e+07	2.42311e+07	2.83803e+07	2.0864e+07	1.7909e+07	2.90871e+07	2.3448e+07	0.981285	0.845293	2.38816e+07	3.90111e+07	3.83377e+07	2.92291e+07	3.11633e+07	1.32509	0.0480603	4.14907e+07	4.05759e+07	0.0157646
Choline	104.107	4.95	86	3.54055	HMDB0000097	4.14309e+09	3.75003e+09	3.44045e+09	3.48968e+09	3.4324e+09	5.10731e+09	5.26322e+09	4.54871e+09	4.16415e+09	3.64577e+09	1.24505	0.0260405	4.90801e+09	5.05085e+09	5.97456e+09	4.02077e+09	4.91918e+09	1.3625	0.0044889	5.1339e+09	5.42414e+09	0.0388772
Thiamine	265.112	8.3	71	1.33003	HMDB0000235	7.35721e+06	5.55397e+06	4.87291e+06	5.18532e+06	5.98637e+06	9.61771e+06	5.81199e+06	5.45027e+06	8.12625e+06	8.13747e+06	1.28277	0.105099	6.29692e+06	7.36828e+06	9.17558e+06	9.33973e+06	8.3069e+06	1.39825	0.0122966	9.53248e+06	9.71734e+06	0.013581
N-Acetylaspartylglutamic Acid	305.098	9.96	N/A	1.07636	HMDB0001067	5.56021e+06	3.65712e+06	2.68337e+06	2.5593e+06	3.19409e+06	3.9208e+06	2.97465e+06	2.99466e+06	4.20183e+06	4.66088e+06	1.06224	0.739458	5.49836e+06	5.70286e+06	6.72285e+06	4.20448e+06	4.41076e+06	1.50329	0.0370939	6.75127e+06	6.83152e+06	0.00835512
3-Hydroxyisovalerylcarnitine	262.165	8.58	86	0.42088	HMDB0061189	1.21342e+08	7.66443e+07	9.59701e+07	7.6304e+07	9.23432e+07	1.4861e+08	1.30925e+08	9.23271e+07	1.71655e+08	1.30176e+08	1.45631	0.0254361	1.48812e+08	1.38178e+08	1.32913e+08	1.6084e+08	1.29471e+08	1.53525	0.00114084	2.06299e+08	1.86626e+08	0.0708069
2-Ethylacrylylcarnitine, Tiglylcarnitine	244.154	5.53	76	1.31645	HMDB0240764/HMDB0002366	1.95282e+07	1.25188e+07	1.60228e+07	1.02527e+07	1.13005e+07	1.76683e+07	2.24893e+07	1.31053e+07	2.3803e+07	1.66195e+07	1.34561	0.101364	2.84036e+07	2.29304e+07	2.08539e+07	1.88941e+07	1.66556e+07	1.54744	0.0199974	2.79523e+07	2.69027e+07	0.0270595
3-Methylhistamine	126.103	8.96	80	1.87222	HMDB0001861	5.6696e+07	6.7566e+07	3.10227e+07	4.30335e+07	4.17969e+07	9.49142e+07	5.37911e+07	5.44423e+07	5.84232e+07	5.45524e+07	1.31655	0.174246	9.24231e+07	9.75683e+07	7.63521e+07	6.72949e+07	6.38606e+07	1.65545	0.00925901	8.84804e+07	8.8755e+07	0.00219113
Xanthine	153.041	5.68	64	1.0184	HMDB0000292	8.37225e+06	1.34277e+07	6.99201e+06	6.7066e+06	5.24475e+06	1.47554e+07	8.3792e+06	9.22664e+06	1.47179e+07	8.26811e+06	1.35844	0.194633	1.41713e+07	1.96251e+07	1.84811e+07	1.10125e+07	1.20758e+07	1.84977	0.0141865	1.52949e+07	1.65925e+07	0.0575477
Hypoxanthine	137.046	4.58	84	0.391735	HMDB0000157	7.87678e+08	1.19825e+09	7.0223e+08	6.27331e+08	5.92349e+08	1.7066e+09	8.94811e+08	1.24539e+09	1.49367e+09	1.10798e+09	1.65014	0.022234	1.50343e+09	1.99915e+09	1.48619e+09	1.06366e+09	1.18694e+09	1.85253	0.00922621	1.53213e+09	1.57695e+09	0.0203865
Citicoline	489.115	12.85	93	1.90782	HMDB0001413	4.52058e+06	5.93169e+06	2.84993e+06	3.71884e+06	3.11956e+06	7.45459e+06	5.89062e+06	7.26606e+06	9.66149e+06	5.28259e+06	1.76536	0.0111657	6.88615e+06	8.60614e+06	1.24476e+07	5.18608e+06	6.87485e+06	1.98608	0.0189903	1.02684e+07	1.02631e+07	0.000369491
4-Methoxycinnamic Acid	179.07	4.59	14	-3.21622	HMDB0002040	754490	1275471	605568	513658	570158	2094045	813965	1313767	1636188	1014647	1.8478	0.0453914	1650391	2110945	1578503	944409	1173020	2.00499	0.0158425	1611625	1773211	0.067512
Pyridoxal 5'-Phosphate	248.032	9.46	N/A	1.1129	HMDB0001491	2.03286e+06	1.14737e+06	174971	414533	1.42094e+06	2.31393e+06	2.22982e+06	447299	3.00469e+06	1.80052e+06	1.88728	0.127925	2.0563e+06	2.37048e+06	2.62248e+06	1.74887e+06	1.64319e+06	2.01155	0.0258808	3.13133e+06	3.0018e+06	0.0298684
Propionylcarnitine	218.139	6.8	94	0.752774	HMDB0000824	1.55412e+08	1.16283e+08	1.46952e+08	1.41642e+08	1.46086e+08	3.16317e+08	2.04391e+08	2.67521e+08	3.79644e+08	3.04176e+08	2.08395	0.00504567	2.88399e+08	4.70423e+08	2.40192e+08	2.09161e+08	2.20241e+08	2.02218	0.0391921	2.96205e+08	2.47046e+08	0.127974
Adenine	136.062	4.44	83	0.998112	HMDB0000034	52513405	47641735	42486129	31953648	27176209	75478743	80792589	112385679	123490192	119813005	2.53733	0.000534053	81538091	122390233	117537976	43741252	75309593	2.18325	0.0141007	92388857	105558678	0.0940903
Pivaloylcarnitine; 2-Methylbutyroylcarnitine; 3-Methylbutyrylcarnitine	246.17	5.08	93	0.941594	HMDB0041993/HMDB0000378	8.05665e+07	4.54767e+07	7.19318e+07	3.64208e+07	4.45077e+07	1.16561e+08	1.61227e+08	1.30741e+08	1.75699e+08	1.21218e+08	2.52936	0.000364313	2.16187e+08	1.20767e+08	1.07269e+08	9.21988e+07	9.12952e+07	2.25066	0.0228987	1.10495e+08	1.62284e+08	0.268499
Homoveratric Acid	197.081	0.83	59	1.04835	HMDB0000434	455787	501286	805216	565145	546653	1.64259e+06	1.2055e+06	1.12398e+06	2.01159e+06	1.62342e+06	2.64678	0.000587123	1.47705e+06	2.58636e+06	1.28065e+06	970736	1.05982e+06	2.5659	0.0350868	1.18702e+06	1.23605e+06	0.0286147
Cholesterol-H2O	369.352	0.86	92	0.957296	HMDB0000067	3.98538e+06	2.67351e+06	3.08735e+06	1.89023e+06	1.75318e+06	5.40052e+06	3.56551e+06	4.58813e+06	8.42482e+06	8.00262e+06	2.23916	0.0126336	8.50569e+06	1.29126e+07	5.05892e+06	4.71528e+06	5.46892e+06	2.73804	0.0375506	4.07197e+06	3.52874e+06	0.101076
Adenosine Monophosphate	348.07	10.79	78	0.668093	HMDB0000045	3.75933e+07	2.95663e+07	2.17747e+07	3.02323e+07	3.21407e+07	2.54544e+07	6.89532e+07	3.17824e+07	7.91237e+07	9.40153e+07	1.97829	0.091206	5.25115e+07	1.31697e+08	1.38328e+08	6.17308e+07	7.33439e+07	3.02438	0.0268375	9.51221e+07	9.5032e+07	0.000670154
Uridine 5'-Diphosphate	405.009	14.24	N/A	1.46459	HMDB0000295	243541	267262		212444	262361	922609	618580	973855	1.91817e+06	1.28451e+06	4.64098	0.0151452	1.08269e+06	1.30354e+06	1.55191e+06	761455	748024	4.42174	0.00547805	1.08918e+06	1.05925e+06	0.0196971
Maltol	127.039	12.45	63	1.5689	HMDB0030776	850447	145368	2175617	1125716	635180	23058	139886	39286	33380	32961	0.0544512	0.0506394	55840	83291	78375	37617	24777	0.0567481	0.0511101	830879	870457	0.0328987
Acylcarnitine(20:3)	450.358	2.52	88	1.58619	0	2.06416e+07	8.00053e+06	2.29099e+07	1.55827e+07	1.52766e+07	1.55337e+07	1.16086e+07	1.1895e+07	1.77484e+07	1.70203e+07	0.895581	0.566304	9.97727e+06	1.17798e+07	1.32454e+07	4.05774e+06	8.84234e+06	0.581262	0.0515785	1.47245e+07	1.72583e+07	0.11204
L-Arginine	175.119	11.42	94	0.601621	HMDB0000517	5.31401e+08	2.22643e+08	3.40648e+08	1.79663e+08	2.80687e+08	1.60327e+08	1.60605e+08	5.71999e+07	1.60924e+08	1.11555e+08	0.418388	0.023447	1.41625e+08	1.77649e+08	2.00246e+08	9.55674e+07	1.16324e+08	0.470349	0.0528747	2.99406e+08	2.64732e+08	0.0869235
Epinephrine	184.097	2.54	NA	0.637119	HMDB0000068	7.72512e+06	7.68969e+06	3.63311e+06	6.28792e+06	7.87261e+06	4.41983e+06	3.96409e+06	3.65892e+06	3.35859e+06	3.59745e+06	0.57211	0.0224607	3.7915e+06	1.70175e+06	4.12969e+06	6.49276e+06	4.58453e+06	0.623342	0.0547218	6.48044e+06	6.28404e+06	0.0217599
L-Pipecolic Acid	130.086	11.62	94	1.47449	HMDB0000716	177201026	71121793	113265905	51335301	79241407	55501389	59141206	20053428	52662251	37446595	0.456767	0.0504297	46655398	42826354	52916345	26089958	31633363	0.406614	0.0558483	79809328	84818459	0.0430303
L-Threonine	120.066	10.02	93	2.47358	HMDB0000167	4.9483e+07	4.32336e+07	2.86073e+07	2.97332e+07	3.51399e+07	2.75098e+07	3.26405e+07	1.76608e+07	3.20803e+07	2.45735e+07	0.722165	0.0658243	1.91781e+07	2.55136e+07	3.38289e+07	2.84335e+07	2.7245e+07	0.720737	0.0558802	4.72761e+07	4.79979e+07	0.0107147
3-Methoxy-L-Tyrosine	212.092	8.16	34	3.684	HMDB0001434	659747	648085	738757	643562	698491	799190	825630	732397	625602	727071	1.0948	0.139395	724083	1003240	704295	750195	853246	1.19076	0.0571764	799469	807640	0.00719026
Cytidine	244.093	7.76	90	1.50914	HMDB0000089	2.15022e+06	2.45671e+06	1.72973e+06	1.34527e+06	1.80695e+06	4.57101e+06	2.69587e+06	2.55625e+06	3.69509e+06	2.30545e+06	1.6676	0.0258164	3.20513e+06	3.90699e+06	3.12064e+06	1.72073e+06	2.20055e+06	1.49164	0.062731	3.49082e+06	3.58662e+06	0.0191425
4,8-Dimethylnonanoyl Carnitine	330.264	0.89	45	0.339676	HMDB0006202	2.38114e+06	1.60033e+06	1.06521e+06	1.26719e+06	907630	573386	514672	1.79665e+06	473285	398743	0.520215	0.0984458	339358	617335	1.37034e+06	519966	943858	0.524941	0.0632227	1.01229e+06	1.06099e+06	0.0332228
Melamine	127.073	6.36	82	1.9847	HMDB0041922	4956530	5083652	2807299	1650934	2979228	1027860	2397892	15315660	1738778	2232034	1.2995	0.724022	1338359	2203771	2833883	1538677	1891529	0.561072	0.0638387	4959550	4158695	0.12421
LysoPE(20:4)	502.293	6.45	84	1.14316	HMDB0011487	701144	1199182	693534	613201	582375	1369812	976085	1134522	1386357	1231256	1.60922	0.00949196	1342346	1149034	1420426	777429	885638	1.47116	0.0666519	1013652	1342324	0.197291
N-Acetylleucine	174.112	1.52	NA	1.15384	HMDB0011756	3.02809e+06	2.42646e+06	988168	1.37535e+06	1.56432e+06	843368	3.13095e+06	2.19552e+06	1.09528e+06	1.55795e+06	0.940386	0.845267	1.56828e+06	673101	966892	1.10039e+06	805701	0.545103	0.0668263	1.84899e+06	1.44011e+06	0.175806
1H-Indole-4-Carboxaldehyde	146.06	8.17	59	1.35021	0	2.61309e+06	2.80899e+06	2.43789e+06	2.34176e+06	2.46046e+06	2.84748e+06	2.19626e+06	1.8494e+06	2.92449e+06	2.37309e+06	0.962766	0.676206	2.39541e+06	3.98319e+06	3.93688e+06	3.00491e+06	3.07332e+06	1.2947	0.0675249	4.19089e+06	4.15341e+06	0.00635252
LysoPC(16:0)	496.34	6.17	96	0.000300588	HMDB0010382	4.05636e+08	4.93839e+08	4.18984e+08	3.59847e+08	3.88561e+08	3.06324e+08	2.8059e+08	2.93555e+08	2.63419e+08	2.55785e+08	0.677195	0.00057574	3.02208e+08	1.84772e+08	3.21384e+08	4.26919e+08	3.54e+08	0.768934	0.0685036	3.79268e+08	3.95968e+08	0.0304656
Inosine	269.088	6.59	89	0.428422	HMDB0000195	1.52816e+08	1.4452e+08	1.21122e+08	1.1187e+08	1.26192e+08	2.98141e+08	1.54565e+08	2.41366e+08	3.51727e+08	2.14547e+08	1.91974	0.0219842	2.00205e+08	3.45946e+08	2.36223e+08	1.4659e+08	1.63183e+08	1.66354	0.068697	2.71381e+08	2.80959e+08	0.0245217
C18:2-OH Carnitine	440.337	4.22	94	0.987699	0	5.66012e+07	1.66118e+07	5.96456e+07	4.27718e+07	3.70225e+07	2.87363e+07	2.44846e+07	2.54451e+07	2.0694e+07	2.49788e+07	0.584703	0.0835756	2.8239e+07	2.25161e+07	3.60135e+07	1.20947e+07	2.30822e+07	0.573448	0.0694523	3.57124e+07	3.99434e+07	0.0790878
Adenylsuccinic Acid	464.081	11.71	N/A	0.809249	HMDB0000536	2.20663e+06	2.73115e+06	1.66875e+06	1.45142e+06	1.66662e+06	1.76434e+06	3.40734e+06	2.30523e+06	5.09207e+06	2.77324e+06	1.57768	0.107075	2.82004e+06	5.95317e+06	7.4336e+06	2.7108e+06	2.63632e+06	2.21644	0.0763048	4.47086e+06	4.50915e+06	0.00603114
N6,N6,N6-Trimethyl-L-Lysine	189.16	11.05	94	0.268609	HMDB0001325	4.06807e+08	1.93513e+08	3.72846e+08	2.28754e+08	3.22695e+08	2.68979e+08	2.09928e+08	1.58524e+08	1.62697e+08	2.006e+08	0.656382	0.0504421	2.25417e+08	2.01447e+08	2.34313e+08	1.77988e+08	2.08711e+08	0.687305	0.079376	3.10031e+08	2.99707e+08	0.023946
L-Histidinol	142.097	10.14	N/A	1.41	HMDB0003431	1.16797e+06	1.10688e+06	976400	1.08212e+06	1.09742e+06	1.05573e+06	1.16043e+06	1.09789e+06	1.05727e+06	1.11757e+06	1.0107	0.760061	973822	837329	1.14621e+06	987883	772404	0.868685	0.083118	963580	1.3009e+06	0.210664
C20:2-OH Carnitine	468.368	4.06	N/A	1.00964	0	1.24661e+07	4.24938e+06	8.53409e+06	1.45462e+07	5.24e+06	4.96384e+06	5.41481e+06	3.15787e+06	4.16429e+06	4.42026e+06	0.491189	0.0826083	4.7489e+06	3.69256e+06	7.00892e+06	3.35982e+06	5.55703e+06	0.541064	0.0848776	6.90659e+06	7.13001e+06	0.0225096
3-Methylhistidine-1	170.092	11.51	NA	0.575461		1.51706e+08	1.40298e+08	1.0513e+08	1.32097e+08	1.41359e+08	1.35134e+08	1.47561e+08	1.33698e+08	1.7173e+08	1.51075e+08	1.10231	0.225855	1.3975e+08	1.67771e+08	1.73253e+08	1.48838e+08	1.41304e+08	1.14961	0.0917958	1.81374e+08	1.77945e+08	0.0134984
3-Methylhistidine-2	170.092	11.32	NA	0.575461		1.51706e+08	1.40298e+08	1.0513e+08	1.32097e+08	1.41359e+08	1.35134e+08	1.47561e+08	1.33698e+08	1.7173e+08	1.51075e+08	1.10231	0.225855	1.3975e+08	1.67771e+08	1.73253e+08	1.48838e+08	1.41304e+08	1.14961	0.0917958	1.81374e+08	1.77945e+08	0.0134984
3-Methylhistidine-3	170.092	10.75	NA	0.575461		1.51706e+08	1.40298e+08	1.0513e+08	1.32097e+08	1.41359e+08	1.35134e+08	1.47561e+08	1.33698e+08	1.7173e+08	1.51075e+08	1.10231	0.225855	1.3975e+08	1.67771e+08	1.73253e+08	1.48838e+08	1.41304e+08	1.14961	0.0917958	1.81374e+08	1.77945e+08	0.0134984
N1-Acetylspermidine	188.176	10.64	78	1.52139	HMDB0001276	1.00407e+07	6.14384e+06	6.29694e+06	5.03739e+06	5.75349e+06	2.79814e+06	3.28333e+06	2.76043e+06	4.31914e+06	4.45707e+06	0.529512	0.0107852	4.06343e+06	4.76589e+06	5.56196e+06	4.93238e+06	4.38677e+06	0.712616	0.0935817	7.6069e+06	7.72801e+06	0.0111689
IS-Trp-D5	210.129	8.15	91	0.556143		1.97984e+07	1.91975e+07	2.14816e+07	2.27443e+07	2.07831e+07	2.21594e+07	2.10735e+07	1.98293e+07	2.1301e+07	2.26319e+07	1.02875	0.470954	2.22192e+07	2.28373e+07	2.10746e+07	2.23024e+07	2.2099e+07	1.06276	0.0943174	2.21216e+07	2.28036e+07	0.0214695
Anserine	241.13	11.51	92	-0.747404	HMDB0000194	6.46341e+09	6.11702e+09	4.34769e+09	5.53565e+09	6.18383e+09	5.81418e+09	6.30501e+09	5.71469e+09	7.19786e+09	6.43603e+09	1.09844	0.255685	5.98869e+09	7.15834e+09	7.21649e+09	6.45432e+09	6.11412e+09	1.14955	0.0972194	7.70755e+09	7.60126e+09	0.00981854
LysoPC(20:2)	548.371	6.04	89	2.62946	HMDB0010392	665204	862687	655194	633896	593339	694715	574320	440695	563743	7997	0.66899	0.115616	625637	573771	557809	646338	533081	0.861103	0.102365	691810	862148	0.15502
Caproylcholine	202.18	5.83	N/A	0.677386	HMDB0013224	3.49161e+06	1.25885e+06	1.14626e+06	2.99109e+06	4.32291e+06	1.92094e+06	3.60303e+06	1.06627e+06	734442	3.53473e+06	0.822015	0.602826	2.973e+06	804824	897553	760386	886548	0.478575	0.106528	2.66036e+06	2.95458e+06	0.0741042
IS-Inosine-4N15	273.076	6.63	89	1.26424		1.52993e+07	1.46257e+07	1.68581e+07	1.70679e+07	1.65564e+07	1.33749e+07	1.59372e+07	1.5189e+07	1.36082e+07	1.49108e+07	0.908127	0.0615657	1.52294e+07	1.33606e+07	1.36996e+07	1.64115e+07	1.51284e+07	0.918191	0.109763	1.46478e+07	1.49508e+07	0.0144772
Betaine	118.086	8.45	85	2.06139	HMDB0000043	2.7454e+09	2.52626e+09	2.42895e+09	2.48773e+09	2.83201e+09	2.55364e+09	2.6141e+09	2.39467e+09	3.03577e+09	2.95374e+09	1.04083	0.484515	2.16116e+09	4.14588e+09	4.15116e+09	2.95806e+09	3.389e+09	1.29069	0.115123	3.48081e+09	3.64851e+09	0.0332657
Indole	118.065	0.93	63	2.51932	HMDB0000738	8559994	12169323	7806104	10598335	10728335	8266504	7505762	6708106	8028783	7792535	0.768153	0.024277	9086059	9339282	8331444	8370516	6986375	0.844603	0.119719	13920588	14580964	0.0327671
Acylcarnitine(20:2)	452.373	2.51	92	0.916707	0	8.31365e+07	2.94943e+07	7.32726e+07	5.78989e+07	3.90186e+07	4.774e+07	3.82824e+07	3.49334e+07	4.35546e+07	3.83808e+07	0.717384	0.189827	3.85305e+07	2.88028e+07	5.89328e+07	1.45417e+07	3.45539e+07	0.620045	0.12102	4.30536e+07	5.70771e+07	0.198063
Gamma-Glutamylcysteine	251.07	10.82	85	1.00645	HMDB0001049	506908	237079	330955	311712	323150	481987	450726	380908	902162	702844	1.70699	0.0518594	370750	587434	551772	428014	343218	1.33418	0.121051	777017	502607	0.303272
LysoPE(20:0)	510.355	6.1	94	1.51306	HMDB0011481	6.4366e+06	6.06911e+06	6.1874e+06	5.64702e+06	6.16152e+06	4.42675e+06	4.03387e+06	3.26697e+06	3.91523e+06	3.72443e+06	0.634957	1.06663e-05	4.35759e+06	3.66707e+06	5.46293e+06	6.57194e+06	5.49868e+06	0.837929	0.121367	5.82523e+06	5.77524e+06	0.00609412
Gamma-Linolenyl Carnitine; Alpha-Linolenyl Carnitine	422.326	2.64	92	0.500666	HMDB0006318	4.12304e+07	9.50205e+06	6.61415e+07	2.35377e+07	3.99549e+07	3.53614e+07	2.03641e+07	3.06324e+07	3.5214e+07	3.61922e+07	0.874686	0.669859	2.42596e+07	1.83203e+07	2.22358e+07	7.21381e+06	1.48882e+07	0.481895	0.122361	3.30516e+07	3.63997e+07	0.0681764
4-Guanidinobutanoic Acid	146.092	8.86	75	0.885035	HMDB0003464	2.59952e+07	1.58652e+07	1.31684e+07	1.6884e+07	1.84957e+07	1.16099e+07	1.42366e+07	1.08198e+07	1.68526e+07	2.6248e+07	0.882294	0.562502	1.22869e+07	1.53492e+07	1.36553e+07	1.49855e+07	1.29804e+07	0.766048	0.1225	2.59762e+07	2.1025e+07	0.148976
Glucosamine	180.087	10.15	42	1.24843	HMDB0001514	790968	386050	364800	32844	62095	25464	103694	1685350	7604	7775	1.118	0.916669	23558	11841	272075	21553	49886	0.231502	0.122989	571577	515000	0.0736367
Oxidized Glutathione	613.159	15.03	95	1.47674	HMDB0003337	1.74441e+07	2.57001e+07	9.73222e+06	4.30181e+06	8.99702e+06	4.18102e+06	9.06779e+06	5.29108e+06	6.52793e+06	3.74428e+06	0.435391	0.118414	2.774e+06	8.45666e+06	7.44211e+06	3.57353e+06	7.7842e+06	0.453802	0.128892	1.57182e+07	2.92701e+07	0.426007
LysoPC(18:3)	518.324	6.17	94	-2.6356	HMDB0010387	9.8958e+06	1.26218e+07	9.46673e+06	8.55714e+06	9.23331e+06	7.32888e+06	6.93142e+06	6.73536e+06	6.3287e+06	5.88147e+06	0.667122	0.00212711	7.70248e+06	4.49691e+06	7.47569e+06	1.09256e+07	8.77411e+06	0.79106	0.136269	8.66412e+06	9.20518e+06	0.0428211
L-Phenylalanine	166.086	8.09	86	1.10625	HMDB0000159	1.55755e+08	1.36237e+08	1.2419e+08	1.17265e+08	1.42041e+08	1.32945e+08	1.43894e+08	1.1078e+08	1.37066e+08	1.28353e+08	0.966766	0.622156	1.12776e+08	2.11388e+08	2.08761e+08	1.45209e+08	1.6269e+08	1.24476	0.138016	2.18965e+08	2.09383e+08	0.0316368
Acylcarnitine(22:2)	480.405	2.38	92	1.3757	0	5.12398e+06	5.1942e+06	2.7113e+06	6.70409e+06	1.43741e+06	2.8738e+06	2.92963e+06	1.89508e+06	3.70184e+06	2.3535e+06	0.649656	0.198376	2.29003e+06	1.84388e+06	4.25955e+06	1.38369e+06	2.68187e+06	0.588495	0.141379	3.78134e+06	3.52976e+06	0.0486641
Tryptamine	161.107	8.16	N/A	1.41789	HMDB0000303	858064	665287	669307	629968	806457	692068	774121	557521	768432	714335	0.966216	0.691009	614083	1.25785e+06	1.19179e+06	761796	871770	1.29434	0.143522	1.28743e+06	1.24442e+06	0.0240197
IS-Phe-D8	174.137	8.17	89	-2.68644		8.60493e+07	8.38642e+07	9.38337e+07	9.75023e+07	9.33705e+07	9.24578e+07	9.12977e+07	8.96782e+07	9.26845e+07	9.69215e+07	1.01852	0.568365	8.99918e+07	1.00912e+08	9.59607e+07	9.59484e+07	9.66329e+07	1.05461	0.147618	1.05686e+08	1.01686e+08	0.027274
Guanosine 5'-Monophosphate	364.065	11.73	N/A	0.692214	HMDB0001397	4.49212e+06	8.42895e+06	1.96135e+06	2.50893e+06	2.1495e+06	4.55166e+06	6.82239e+06	4.26072e+06	7.64478e+06	3.80695e+06	1.38615	0.323964	5.79074e+06	8.65105e+06	1.10927e+07	4.13143e+06	4.34539e+06	1.74052	0.148814	6.91357e+06	7.19082e+06	0.0277991
Guanine	152.057	11.73	70	1.1274	HMDB0000132	1583542	3022839	884967	804923	848901	1764403	2587790	1840536	2909448	1483777	1.48155	0.207547	2105823	3336891	4130253	1494315	1452706	1.75223	0.15179	2732621	2694991	0.00980484
Alpha-Aminoadipate	162.076	9.35	NA	-4.74961	HMDB0000510	4.84897e+06	4.29926e+06	5.49844e+06	6.54049e+06	3.8669e+06	2.42412e+06	4.49191e+06	3.82898e+06	5.80149e+06	5.60866e+06	0.884294	0.476965	6.07585e+06	5.66655e+06	5.55874e+06	8.33221e+06	5.19868e+06	1.23062	0.152335	3.71522e+06	6.40137e+06	0.375501
Hydroxybutyrylcarnitine	248.149	9.2	98	0.436884	HMDB0013127	2.28023e+08	2.18798e+08	9.42829e+07	2.38775e+08	1.25353e+08	1.83009e+08	1.65684e+08	1.11502e+08	1.66609e+08	1.0036e+08	0.80329	0.324788	1.28118e+08	1.02516e+08	1.16212e+08	1.75738e+08	1.29876e+08	0.720766	0.154154	2.37538e+08	2.09843e+08	0.0875474
PE(p38:6)	748.528	3.81	91	0.724185		6.48114e+06	7.72982e+06	6.8028e+06	6.20047e+06	6.99626e+06	1.7516e+07	1.8533e+07	1.49232e+07	2.61879e+07	2.157e+07	2.88596	0.00237149	1.81939e+07	2.45236e+07	7.70042e+06	6.60555e+06	8.05776e+06	1.90238	0.157789	1.33498e+07	1.3634e+07	0.0148983
Undecanoylcholine	272.258	2.2	N/A	0.719748	HMDB0013322	1.35019e+06	1.22565e+06	793637	1.60049e+06	1.35126e+06	517168	777414	968614	819433	604288	0.583261	0.00929907	941152	1.31115e+06	836171	911567	1.10133e+06	0.807024	0.159232	1.16774e+06	970119	0.13073
L-Histidine Trimethylbetaine	198.124	10.36	N/A	1.07074	HMDB0029422	3820231	3375863	2602227	2711996	2683026	2517537	2868804	2791594	2813768	2732716	0.903318	0.293425	2562418	2758398	3010507	2536826	2234510	0.862395	0.162661	3858483	5192258	0.208408
Allantoin	159.051	5.59	75	1.20472	HMDB0000462	2.2561e+07	1.43873e+07	1.18189e+07	1.20537e+07	1.50891e+07	1.51378e+07	1.54392e+07	1.14074e+07	1.46597e+07	1.30543e+07	0.918171	0.569144	1.21313e+07	1.11315e+07	1.32606e+07	1.2123e+07	1.05001e+07	0.779165	0.162821	1.88688e+07	1.85864e+07	0.0106643
Ala-Gln	218.114	10.8	90	0.970625	HMDB0028685	1.25973e+07	9.45916e+06	6.47246e+06	1.62484e+07	1.69421e+07	8.65195e+06	1.0099e+07	1.14025e+07	1.84829e+07	1.48377e+07	1.02843	0.898508	1.01637e+07	2.20575e+07	1.83159e+07	1.75468e+07	1.47509e+07	1.34212	0.171025	2.0955e+07	1.41618e+07	0.273573
Nicotine	163.123	5.56	68	0.905965	HMDB0001934	3638933	3910786	2230684	1690738	2608185	1918035	1787667	2204604	1627637	1467261	0.639605	0.0716921	1300886	1804745	1825374	3061930	2232538	0.726276	0.171137	2803968	2955061	0.0371031
Dihydroxyacetone Phosphate	171.005	10.61	60	1.44976	HMDB0001473	2.46386e+06	1.76503e+06	1.47873e+06	1.22812e+06	1.1507e+06	1.05061e+06	1.65599e+06	803207	1.8227e+06	1.45345e+06	0.839178	0.416477	1.03326e+06	1.6717e+06	1.3609e+06	1.0511e+06	907300	0.744983	0.171847	2.27251e+06	2.33801e+06	0.0200936
L-Homocitrulline/N6-Carbamoyl-DL-Lysine	190.119	10.39	93	0.816921	HMDB0000679	5.10681e+06	3.23242e+06	2.60156e+06	2.43886e+06	3.70017e+06	4.52269e+06	3.34649e+06	2.33075e+06	3.32134e+06	3.35314e+06	0.987974	0.946356	2.52725e+06	2.53017e+06	2.86508e+06	2.88283e+06	2.34603e+06	0.769993	0.178223	5.20936e+06	4.91692e+06	0.0408426
3-Hydroxydodecanoyl Carnitine	360.274	4.96	90	0.403505	HMDB0061638	4.44622e+06	2.95455e+06	4.06091e+06	5.57246e+06	4.91753e+06	3.77367e+06	3.25888e+06	3.52615e+06	7.01077e+06	4.504e+06	1.00555	0.976753	2.66059e+06	4.04428e+06	4.97578e+06	1.4814e+06	3.34609e+06	0.752022	0.17903	5.0138e+06	2.07587e+06	0.586045
Gly-Asp	191.066	10.97	83	1.3815	HMDB0028837	621996	785374	407575	437153	539979	582206	757966	476960	1.21706e+06	637595	1.31507	0.262273	517681	1.38564e+06	2.15824e+06	525649	729183	1.9041	0.187732	1.1705e+06	1.16834e+06	0.0013026
Acylcarnitine(10:3)	310.201	3.8	94	0.249989	0	3478306	2218570	2411537	2195651	2329762	3311455	2599264	2540044	2144489	2676853	1.05052	0.687345	3019011	3162251	6023355	1786354	3946989	1.41984	0.189982	3832114	4042320	0.0377521
LysoPC(20:4)	544.34	5.83	94	1.34909	HMDB0010395	16389620	29493610	15723383	16689554	18077639	15028170	12355018	13082561	11765843	10620371	0.652169	0.0584911	12819820	10044953	14727341	20549324	16138676	0.77075	0.194598	17746945	17896847	0.00594756
Diethanolamine	106.086	8.16	91	4.10095	HMDB0004437	34694076	42360405	19333664	18834409	19776375	11048392	12680331	40498689	17062747	20955362	0.75738	0.38916	18918434	16711557	26095093	15593490	21355794	0.730927	0.200669	32919063	33125653	0.00442371
Nicotinamide Ribose	255.098	9.1	88	0.455212	0	1999401	1442641	969562	1269578	1417534	1828532	1549411	1378563	2217959	1738642	1.22742	0.179777	1486582	1940616	2774124	1343346	1661050	1.29681	0.203069	2663976	2501896	0.0443712
C20:1-OH Carnitine	470.384	3.96	94	1.16207	0	7.3046e+06	4.49369e+06	5.94492e+06	8.96457e+06	3.25835e+06	3.94986e+06	3.95654e+06	3.19361e+06	3.42262e+06	3.41819e+06	0.598704	0.0746757	3.77314e+06	2.5634e+06	7.31868e+06	2.0537e+06	4.78022e+06	0.683743	0.205075	5.29912e+06	5.27611e+06	0.00307687
Linoleyl Carnitine, Linoelaidyl Carnitine; Acylcarnitine C18:2	424.342	2.59	91	-0.0471253	HMDB0006469	6.03494e+08	1.06957e+08	8.23727e+08	3.06432e+08	5.65808e+08	4.54392e+08	2.6142e+08	4.14037e+08	4.17033e+08	4.714e+08	0.838708	0.577815	3.86863e+08	2.36477e+08	4.50106e+08	9.00242e+07	2.87853e+08	0.603106	0.207426	4.60782e+08	4.88261e+08	0.0409474
S-Adenosylhomocysteine	385.129	10.58	94	1.25009	HMDB0000939	1.0971e+06	1.11604e+06	471263	555293	715925	486692	444505	476720	685255	484867	0.65174	0.111155	508196	749089	720058	509057	465887	0.746351	0.210074	1.07291e+06	1.14877e+06	0.0482871
(S)-2-Methylbutanoic Acid	103.075	0.93	N/A	3.68364	HMDB0033742	799814	649941	532676	584649	696956	707444	690077	622037	697510	613063	1.02025	0.799476	544514	612335	571472	597831	593618	0.894527	0.214146	962551	982301	0.0143611
9,12-Hexadecadienoylcarnitine	396.311	2.72	92	0.804978	HMDB0013334	1.56141e+08	3.85396e+07	1.64265e+08	1.02205e+08	1.25517e+08	8.66009e+07	7.50952e+07	8.73901e+07	8.52615e+07	9.40304e+07	0.730188	0.234974	7.62969e+07	7.19506e+07	1.36844e+08	2.9261e+07	8.28051e+07	0.676971	0.218386	1.09502e+08	1.23965e+08	0.0876094
13-Cis-Retinoic Acid	301.216	0.83	N/A	-1.21028	HMDB0006219	698634	1.12543e+06	531976	396540	445062	475322	371259	1.13148e+06	382966	279628	0.825811	0.597731	332231	250445	585074	535795	542166	0.702301	0.233174	560092	499210	0.0812796
3-Hydroxyhexadecanoylcarnitine	416.337	4.35	90	1.02308	HMDB0013336	3.62355e+07	1.42362e+07	5.87121e+07	2.96513e+07	3.21377e+07	2.81206e+07	2.34001e+07	2.75471e+07	3.07212e+07	3.59064e+07	0.852156	0.530227	2.55575e+07	3.06643e+07	3.25689e+07	9.10694e+06	1.97578e+07	0.688153	0.236319	3.3278e+07	3.77311e+07	0.0886871
His-Gly	213.098	11.6	47	8.55008	HMDB0028885	960799	1.35096e+06	878958	872393	1.03752e+06	1.36973e+06	913853	980228	1.50679e+06	1.34697e+06	1.19937	0.201396	1.24088e+06	880435	1.40971e+06	1.21474e+06	1.14288e+06	1.15449	0.236832	1.4914e+06	1.18163e+06	0.16389
Acylcarnitine(12:2)	340.248	3.19	93	0.994098	0	3.78669e+06	1.27682e+06	2.35749e+06	2.5083e+06	2.56094e+06	2.00262e+06	1.59801e+06	1.63444e+06	2.73107e+06	2.61151e+06	0.846873	0.433955	1.49867e+06	2.03036e+06	2.95712e+06	862375	1.79706e+06	0.732219	0.239191	2.61171e+06	2.89175e+06	0.0719603
L-Octanoylcarnitine	288.217	3.71	93	0.204554	HMDB0000791	5.25078e+07	3.22353e+07	3.28543e+07	4.56474e+07	4.30025e+07	4.75605e+07	4.07044e+07	4.30532e+07	5.71019e+07	5.16134e+07	1.16381	0.202859	2.36523e+07	3.03524e+07	5.67624e+07	9.45598e+06	3.18584e+07	0.737375	0.243731	5.29116e+07	5.13547e+07	0.021117
L-Methionine	150.058	8.95	59	1.0937	HMDB0000696	6.93215e+07	5.68185e+07	3.21728e+07	4.10221e+07	5.15192e+07	3.97204e+07	4.2991e+07	2.35255e+07	3.27081e+07	3.18176e+07	0.680725	0.0580123	2.49806e+07	4.17506e+07	5.43898e+07	3.91765e+07	4.1371e+07	0.803928	0.250009	5.79917e+07	5.81094e+07	0.00143351
C18:3-OH Carnitine	438.321	4.37	86	0.897742	0	2.46642e+06	741368	3.88289e+06	1.45305e+06	1.96376e+06	2.36576e+06	1.59376e+06	1.8446e+06	2.33527e+06	2.08158e+06	0.972731	0.921251	1.79926e+06	2.07654e+06	1.48837e+06	512409	909463	0.645829	0.251152	2.22344e+06	2.47323e+06	0.0752138
Phenylacetylglycine	194.081	1.88	N/A	1.11238	HMDB0000821	5.44366e+06	773565	2.22606e+06	1.49364e+06	1.39706e+06	2.35056e+06	2.30031e+06	1.17232e+06	833751	2.24741e+06	0.785633	0.599008	1.30236e+06	1.05227e+06	1.72944e+06	595491	1.10154e+06	0.510067	0.254212	1.82386e+06	1.9269e+06	0.0388511
N-Acetylputrescine	131.118	8.12	92	1.63839	HMDB0002064	1740819	1043612	1266891	1265873	1180029	1412765	1641688	1322115	1437366	2216097	1.23592	0.163064	1386283	2972285	1719848	1183572	1345288	1.32476	0.256416	2329145	1780413	0.188834
Lumichrome	243.088	1.59	70	1.22249	0	618427	1.06192e+06	882553	784001	863428	363141	476239	501837	302960	373341	0.479183	0.000638257	198059	821719	1.18979e+06	298184	516790	0.718362	0.258511	964573	846289	0.0923757
Pro-Gly	173.092	10.05	59	0.864471	HMDB0011178	1005306	746612	634289	679025	971446	649051	627345	497559	694508	631936	0.768057	0.0540675	524913	738332	869956	611932	712867	0.856645	0.262996	1370730	1086221	0.163763
Inosine 5'-Monophosphate (IMP, Inosinic Acid)	349.054	11.06	N/A	-0.322488	HMDB0000175	5.71929e+08	6.54686e+08	3.18579e+08	3.73892e+08	4.02588e+08	4.30812e+08	6.13903e+08	4.55991e+08	7.24668e+08	4.83708e+08	1.16687	0.385882	4.42546e+08	7.15069e+08	9.2886e+08	4.55718e+08	4.70265e+08	1.29754	0.264254	7.42613e+08	7.26423e+08	0.015586
3-Hydroxydecanoyl Carnitine	332.243	5.43	96	-0.470972	HMDB0061636	1.25323e+07	7.15982e+06	6.66002e+06	1.04693e+07	1.12194e+07	9.81031e+06	1.00612e+07	7.25696e+06	1.11009e+07	5.48929e+06	0.910032	0.591386	6.95608e+06	6.55819e+06	1.2686e+07	3.33683e+06	7.1908e+06	0.764514	0.267113	1.1558e+07	1.22733e+07	0.0424492
Ethanolamine Phosphate	142.026	11.28	20	1.37055	0	5.75249e+06	6.45487e+06	3.1269e+06	3.48313e+06	3.53453e+06	4.45044e+06	5.7407e+06	4.06085e+06	8.25784e+06	4.52616e+06	1.20956	0.387091	4.21493e+06	7.82233e+06	1.02435e+07	3.62464e+06	4.72749e+06	1.37048	0.280389	8.08787e+06	8.68943e+06	0.0507072
PE(38:6)	764.522	4.08	89	0.388328		1.53652e+07	1.23728e+07	1.11424e+07	1.69622e+07	1.76608e+07	2.62304e+07	3.06273e+07	2.354e+07	3.82983e+07	3.7463e+07	2.12451	0.00086942	2.53768e+07	3.47406e+07	1.19048e+07	1.47231e+07	1.40032e+07	1.37067	0.28492	2.27567e+07	2.18992e+07	0.0271554
L-Leucine	132.102	8.27	92	1.188	HMDB0000687	162022367	160234190	138614754	125073713	142141414	164102878	216649267	160279635	174751483	147679532	1.18593	0.0835968	175307974	147164843	136779614	195493101	146769342	1.10085	0.28858	236531283	233735486	0.00840768
7-Methylguanine	166.072	5.59	NA	1.30869	HMDB0000897	6.56442e+06	3.49999e+06	2.8143e+06	3.20824e+06	3.85796e+06	3.57892e+06	3.636e+06	2.94818e+06	3.50622e+06	4.46219e+06	0.90908	0.622798	3.01937e+06	3.21349e+06	4.08854e+06	2.69138e+06	2.91433e+06	0.798555	0.289578	4.56136e+06	5.15322e+06	0.0861617
Urocanic Acid	139.05	2.88	95	0.468492	HMDB0000301	4.2461e+08	3.86703e+08	3.23179e+08	3.13857e+08	4.11574e+08	3.46904e+08	4.83674e+08	3.48948e+08	6.05863e+08	9.37696e+08	1.46409	0.191623	4.34306e+08	4.50718e+08	8.9617e+08	2.17226e+08	5.40503e+08	1.36507	0.290887	5.64261e+08	6.22397e+08	0.0692842
Docosahexaenoic Acid	329.248	0.87	N/A	0.382038	HMDB0002183	950027	864598	776714	577874	549235	880703	475326	663198	608187	483850	0.83671	0.293176	743388	668027	1.22367e+06	888109	890159	1.18688	0.293349	699753	657908	0.0435883
LysoPC(22:6)	568.34	5.79	93	1.39952	HMDB0010404	30926084	66506163	29571853	29214972	26012315	25837254	23074247	21223763	20488175	20654085	0.610639	0.133769	25317575	22856676	24459632	37182025	27847164	0.75543	0.296115	33665946	34090729	0.00886605
Decanoylcarnitine	316.248	3.24	90	1.16604	HMDB0000651	4.33228e+07	1.7822e+07	3.59499e+07	3.78341e+07	3.40699e+07	3.31047e+07	2.73445e+07	3.98044e+07	5.16435e+07	4.92805e+07	1.19041	0.337553	2.16681e+07	2.60334e+07	4.58045e+07	7.93181e+06	2.62345e+07	0.755463	0.298114	3.92653e+07	4.52955e+07	0.10085
PE(36:4)	740.522	4.23	88	0.454245		2.58e+06	2.65371e+06	2.25154e+06	2.47037e+06	3.06529e+06	5.76154e+06	3.4845e+06	4.67345e+06	4.76226e+06	7.01947e+06	1.97384	0.0113914	5.21163e+06	7.25934e+06	1.33456e+06	2.61537e+06	2.82237e+06	1.47788	0.306168	4.55573e+06	4.69631e+06	0.021487
Oleamide	282.279	0.86	80	0.918235	HMDB0002117	5.70274e+06	5.22904e+06	4.65556e+06	2.84398e+06	2.48111e+06	3.38925e+06	2.94928e+06	4.46038e+06	2.95453e+06	3.2576e+06	0.813441	0.298791	2.54864e+06	2.70257e+06	5.13097e+06	3.19928e+06	2.97857e+06	0.791875	0.306527	3.49988e+06	3.48971e+06	0.00205595
LysoPC(17:1)	508.34	6.14	92	1.79424	0	922184	1.80157e+06	725980	820937	873060	696855	652795	470474	429214	415126	0.518002	0.0628444	670102	479201	839229	1.12717e+06	861235	0.77316	0.327104	900052	1.0044e+06	0.0774891
5'-Methylthioadenosine	298.097	2.3	N/A	0.805129	HMDB0001173	4.58052e+07	3.89065e+07	3.46775e+07	3.57088e+07	3.52074e+07	5.53498e+07	4.90534e+07	4.07083e+07	4.99386e+07	3.82226e+07	1.22578	0.0521683	4.48124e+07	4.13329e+07	7.22994e+07	3.05833e+07	4.1053e+07	1.20901	0.327936	5.08345e+07	4.8958e+07	0.026593
N,N-Dimethylaniline	122.096	1.08	49	2.33171	HMDB0001020	5.12404e+06	6.5586e+06	6.03323e+06	4.9095e+06	6.29903e+06	6.34105e+06	5.77444e+06	5.46233e+06	5.68896e+06	5.21163e+06	0.984581	0.818812	7.40959e+06	5.62192e+06	5.90865e+06	6.16696e+06	6.08298e+06	1.07833	0.341587	5.22414e+06	5.10742e+06	0.0159758
S-(-)-Carbidopa	227.103	12.5	25	-7.82283	HMDB0014336	658012	646991	378695	754776	647927	798960	819064	592792	899679	573714	1.19369	0.222995	788708	693847	756720	573365	645822	1.12055	0.343107	850210	984230	0.103319
Acylcarnitine(22:5)	474.358	2.49	92	1.52864	HMDB0006496	5302511	1513811	13419631	3611981	7010389	2068178	1991617	1511840	3962079	7582203	0.554661	0.269558	1260653	4466855	7963608	911376	4279383	0.611889	0.34717	4374962	5799627	0.198021
4-Acetamidobutanoate	146.081	2.33	N/A	1.04165	HMDB0003681	5998337	3121665	3602024	4913261	3561187	2479377	3209784	5344885	4023112	4643703	0.92944	0.694721	1775560	3046508	5143869	3511013	3964603	0.822852	0.356095	4995559	2467546	0.479043
3-Hydroxy-Cis-5-Tetradecenoylcarnitine	386.29	4.56	94	0.808859	HMDB0013330	1.39582e+07	6.98499e+06	1.02306e+07	1.09356e+07	1.01887e+07	1.66585e+07	1.32198e+07	1.40672e+07	1.86188e+07	1.04718e+07	1.39653	0.0494237	1.40802e+07	1.18003e+07	2.51484e+07	4.82164e+06	1.32633e+07	1.32153	0.358559	1.51958e+07	1.65907e+07	0.062059
5'-Phosphoribosyl-N-Formylglycinamide	315.059	11.07	N/A	-0.25035		782623	1.88489e+06	1.71781e+06	605432	317776	2.36387e+06	2.21967e+06	1.08131e+06	1.20452e+06		1.61753	0.196733	3.52744e+06	487922				1.89099	0.369153	2.10431e+06	2.11949e+06	0.00508388
Ile-Gln	260.16	10.19	60	1.59845	HMDB0028905	7.43853e+06	4.27192e+06	4.50212e+06	2.83827e+06	4.55201e+06	9.41465e+06	5.99328e+06	2.62655e+06	6.57963e+06	5.09639e+06	1.25877	0.385276	6.83587e+06	3.33482e+06	2.36268e+06	3.36683e+06	2.43621e+06	0.776872	0.370668	8.07064e+06	7.64183e+06	0.0385954
Leu-Gln	260.16	10.19	59	1.59845	HMDB0028927	7.43853e+06	4.27192e+06	4.50212e+06	2.83827e+06	4.55201e+06	9.41465e+06	5.99328e+06	2.62655e+06	6.57963e+06	5.09639e+06	1.25877	0.385276	6.83587e+06	3.33482e+06	2.36268e+06	3.36683e+06	2.43621e+06	0.776872	0.370668	8.07064e+06	7.64183e+06	0.0385954
Dopamine	154.086	4.67	75	0.341929	HMDB0000073	2335660	1085303	924601	827923	1313670	776229	1515345	864703	907476	1862383	0.913518	0.754182	957034	1300957	1104307	3876363	2104709	1.44029	0.372279	1720062	1960231	0.0922889
Octopamine	154.086	4.67	75	0.341929	HMDB0004825	2335660	1085303	924601	827923	1313670	776229	1515345	864703	907476	1862383	0.913518	0.754182	957034	1300957	1104307	3876363	2104709	1.44029	0.372279	1720062	1960231	0.0922889
Acylcarnitine(17:1)	412.342	2.61	92	0.817858	0	7.03284e+06	2.10404e+06	9.68828e+06	4.32991e+06	7.15045e+06	5.8344e+06	3.5252e+06	4.43597e+06	5.44173e+06	6.87569e+06	0.861657	0.572411	4.58366e+06	3.89964e+06	7.65609e+06	1.21846e+06	5.12246e+06	0.741789	0.374674	6.0537e+06	6.55109e+06	0.0558046
12-Hydroxy-12-Octadecanoylcarnitine	444.368	4.13	N/A	1.93272	HMDB0013154	1.19601e+07	4.62539e+06	1.42433e+07	1.45558e+07	9.37268e+06	1.01193e+07	1.07167e+07	8.38065e+06	9.66053e+06	1.11978e+07	0.91449	0.644607	1.0386e+07	1.04252e+07	9.16196e+06	7.17089e+06	8.57257e+06	0.834895	0.377046	1.05291e+07	1.13059e+07	0.0503081
2-Hydroxymyristoylcarnitine	388.306	4.62	91	0.934445	HMDB0013166	1.29445e+07	8.09501e+06	1.4574e+07	1.2726e+07	9.93381e+06	1.24872e+07	1.10266e+07	1.12796e+07	1.45819e+07	1.12135e+07	1.03974	0.738465	1.04444e+07	1.27871e+07	1.33598e+07	3.81035e+06	8.28852e+06	0.835549	0.385299	1.41818e+07	1.5422e+07	0.059244
3-Hydroxytetradecanoyl Carnitine	388.306	4.62	91	0.934445		1.29445e+07	8.09501e+06	1.4574e+07	1.2726e+07	9.93381e+06	1.24872e+07	1.10266e+07	1.12796e+07	1.45819e+07	1.12135e+07	1.03974	0.738465	1.04444e+07	1.27871e+07	1.33598e+07	3.81035e+06	8.28852e+06	0.835549	0.385299	1.41818e+07	1.5422e+07	0.059244
Aspartic Acid	134.045	10.95	93	1.50036	HMDB0000191	9.56688e+06	1.08131e+07	5.17583e+06	7.69142e+06	8.18913e+06	4.88535e+06	1.61806e+07	9.88644e+06	1.59761e+07	8.63245e+06	1.34087	0.270366	8.2827e+06	1.29229e+07	1.51007e+07	5.80973e+06	8.16961e+06	1.21356	0.39183	1.53803e+07	1.55656e+07	0.00846986
3-Hydroxy-11Z-Octadecenoylcarnitine	442.353	4.11	96	0.727832	HMDB0013339	4.06365e+07	1.05185e+07	5.05889e+07	4.00142e+07	3.24623e+07	3.19143e+07	2.54629e+07	2.3525e+07	2.30486e+07	2.91205e+07	0.76381	0.294432	3.15955e+07	1.89093e+07	4.27065e+07	1.28212e+07	3.05691e+07	0.784073	0.403001	3.14362e+07	3.55476e+07	0.086803
Acylcarnitine(22:1)	482.42	2.35	60	1.72001	0	2.41031e+06	2.94989e+06	1.46839e+06	3.18832e+06	1.13873e+06	2.21525e+06	2.14627e+06	1.5526e+06	3.29042e+06	2.22495e+06	1.02455	0.913872	1.78423e+06	1.5907e+06	3.00134e+06	655094	1.73504e+06	0.785828	0.409569	2.31856e+06	2.34809e+06	0.00894805
Acylcarnitine(14:3)	366.264	2.95	83	0.644476	0	3.53358e+06	1.31693e+06	3.15525e+06	2.35139e+06	2.96902e+06	2.28174e+06	2.01948e+06	2.39061e+06	3.62281e+06	3.46357e+06	1.03392	0.863098	1.87205e+06	2.43758e+06	3.54904e+06	882945	2.07296e+06	0.811529	0.411762	2.89976e+06	3.37871e+06	0.107882
PC(14:0)	678.507	4.47	95	-0.198624		1368885	1741507	1390304	1371336	1257159	1460109	1776809	1611717	2375089	1966935	1.28916	0.0498717	1179288	2029105	1553984	1583409	1471154	1.09647	0.413665	1687137	1994791	0.118169
Uracil	113.035	4.54	85	3.07251	HMDB0000300	1.34617e+07	1.43645e+07	1.05716e+07	9.72695e+06	1.1425e+07	1.43998e+07	1.20623e+07	1.10977e+07	1.45848e+07	9.13896e+06	1.02912	0.803471	1.13015e+07	1.40635e+07	1.09624e+07	8.22099e+06	9.32918e+06	0.904748	0.415859	1.62982e+07	1.4824e+07	0.0669847
N-Hexadecanoylsphinganine-1-Phosphocholine	705.591	5.58	N/A	0.0214521	HMDB0010168		717281	665490	910665	777275	822214	965642	774204	1.20887e+06	872678	1.20978	0.146988	762467	1.24457e+06	709468			1.17953	0.416151	963812	941522	0.0165444
Calcidiol/7A-Hydroxy-Cholestene-3-One	401.341	2.63	N/A	5.9378	HMDB0003550/HMDB0001993	155989078	38629694	283379299	89471260	191430753	188659923	100569094	178798596	221422051	243027458	1.22872	0.496307	146084837	128965914	154883525	26880457	96127827	0.72861	0.417173	171650425	181395082	0.0390347
Lauroylcarnitine	344.28	2.96	95	1.01451	HMDB0002250	6.92737e+07	4.46027e+07	6.92376e+07	5.13099e+07	5.2997e+07	5.60526e+07	4.41471e+07	7.13779e+07	8.6291e+07	8.85572e+07	1.20529	0.268888	4.49943e+07	5.22763e+07	7.94445e+07	1.67466e+07	4.62344e+07	0.833955	0.41784	6.83074e+07	7.62901e+07	0.0780738
Cytosine	112.051	6.43	73	3.30655	HMDB0000630	1.67333e+07	1.47969e+07	9.76066e+06	1.37325e+07	1.40877e+07	1.33246e+07	1.02669e+07	8.76721e+06	1.59076e+07	1.34021e+07	0.892308	0.407102	9.7393e+06	1.38676e+07	1.73851e+07	8.78774e+06	1.10936e+07	0.880803	0.418378	1.88242e+07	1.93298e+07	0.0187423
L-Palmitoylcarnitine	400.342	2.64	90	-0.404191	HMDB0000222	6.01209e+08	1.55524e+08	1.08817e+09	3.46075e+08	7.4083e+08	7.24876e+08	3.88431e+08	6.86213e+08	8.55219e+08	9.27369e+08	1.22181	0.504114	5.66426e+08	5.01316e+08	5.9624e+08	1.09979e+08	3.76485e+08	0.733488	0.419984	6.6413e+08	7.00822e+08	0.0380159
Acylcarnitine(14:2)	368.28	2.87	92	1.19212	HMDB0013331	4.7768e+07	1.94197e+07	4.74094e+07	3.80777e+07	4.46351e+07	3.53481e+07	3.22451e+07	3.88165e+07	5.00151e+07	5.04957e+07	1.04871	0.775183	3.20889e+07	3.19765e+07	5.39761e+07	1.13404e+07	3.17067e+07	0.816425	0.422994	4.63286e+07	5.15143e+07	0.0749535
N-Acetyl-L-Phenylalanine	208.097	2.5	21	8.9607		698425	1451518	1042347	1059380	647539	863315	853254	863852	439208	423580	0.702809	0.14305	895973	758358	1232023	1595525	1279288	1.17594	0.430445	656939	800062	0.13892
Coenzyme A	768.122	9.32	N/A	-1.13532	HMDB0001423	2.31653e+06	2.11906e+06	1.1319e+06	1.18985e+06	740437	1.4075e+06	2.06855e+06	1.03401e+06	2.47452e+06	1.18107e+06	1.08908	0.753232	1.52515e+06	2.38225e+06	3.77107e+06	1.01178e+06	1.23135e+06	1.32327	0.434165	2.56504e+06	2.60225e+06	0.0101824
Acylcarnitine(12:1)	342.264	3.02	87	1.15122	HMDB0013326	2.07149e+07	8.25407e+06	1.89609e+07	1.82579e+07	1.83142e+07	1.54752e+07	1.30773e+07	1.78432e+07	2.3578e+07	2.25292e+07	1.09468	0.606685	1.19971e+07	1.20881e+07	2.49995e+07	5.11201e+06	1.45084e+07	0.81306	0.441872	1.91656e+07	2.19679e+07	0.0963479
Hypotaurine	110.027	9.81	83	3.0392	HMDB0000965	9.69782e+06	8.41565e+06	6.70687e+06	8.43466e+06	9.94116e+06	4.42991e+06	5.16898e+06	4.98889e+06	5.18668e+06	4.92922e+06	0.571896	0.00233073	4.08915e+06	1.56035e+07	1.83725e+07	5.88653e+06	1.0975e+07	1.27156	0.444667	1.15009e+07	1.16548e+07	0.00940004
Cis-5-Tetradecenoylcarnitine	370.295	2.79	88	0.856328	HMDB0002014	1.00493e+08	4.92712e+07	1.01009e+08	8.50878e+07	1.0197e+08	1.25508e+08	8.71957e+07	1.36249e+08	1.70263e+08	1.49571e+08	1.5275	0.0270686	1.04205e+08	9.36475e+07	2.10013e+08	3.27777e+07	1.18918e+08	1.27803	0.444833	1.26814e+08	1.41397e+08	0.0768918
N-Acetyl-DL-Methionine	192.069	2.26	87	0.994569	HMDB0011745	1.53888e+06	789370	1.55921e+06	1.20088e+06	1.27632e+06	1.28716e+06	888163	734751	1.13156e+06	942223	0.783051	0.142819	1.18573e+06	1.28493e+06	1.5654e+06	1.63463e+06	1.34598e+06	1.10244	0.448758	1.77633e+06	1.47671e+06	0.130256
L-Histidine	156.077	11.64	90	0.942589	HMDB0000177	1.83354e+08	1.86907e+08	1.10262e+08	1.4164e+08	1.58683e+08	1.43295e+08	1.72708e+08	1.5124e+08	2.17124e+08	1.62269e+08	1.08426	0.512132	1.47472e+08	1.87982e+08	1.93173e+08	1.69502e+08	1.49284e+08	1.08525	0.457023	2.26602e+08	2.23102e+08	0.0110094
Creatine	132.077	9.89	93	0.47506	HMDB0000064	8.4762e+09	9.72772e+09	5.38393e+09	5.8729e+09	5.87964e+09	6.32223e+09	7.8615e+09	6.66662e+09	9.09416e+09	6.08142e+09	1.0194	0.897018	5.41978e+09	6.90789e+09	7.48715e+09	5.54736e+09	6.29211e+09	0.895698	0.457637	7.66331e+09	7.51817e+09	0.01352
Creatine	132.077	9.89	93	0.47506	HMDB0000064	8.4762e+09	9.72772e+09	5.38393e+09	5.8729e+09	5.87964e+09	6.32223e+09	7.8615e+09	6.66662e+09	9.09416e+09	6.08142e+09	1.0194	0.897018	5.41978e+09	6.90789e+09	7.48715e+09	5.54736e+09	6.29211e+09	0.895698	0.457637	7.66331e+09	7.51817e+09	0.01352
Glutathione	308.091	10.75	92	-0.242745	HMDB0000125	2.08524e+08	6.48648e+07	1.17082e+08	2.23377e+08	2.32444e+08	1.67738e+08	1.55791e+08	1.24324e+08	2.05756e+08	1.76977e+08	0.981442	0.932233	1.46236e+08	1.52344e+08	9.61799e+07	2.05653e+08	9.4516e+07	0.821145	0.461005	2.44734e+08	1.18549e+08	0.49122
Cys-Gly	179.048	10.77	92	0.885848	HMDB0000078	3.76399e+06	1.1056e+06	2.0575e+06	4.09391e+06	4.11071e+06	3.04618e+06	2.73036e+06	2.40888e+06	3.56559e+06	3.18198e+06	0.986868	0.953181	2.66865e+06	2.67491e+06	1.66727e+06	3.74107e+06	1.5566e+06	0.813425	0.461581	4.40328e+06	2.0146e+06	0.526358
2-Aminomethylpyrimidine	110.071	11.72	85	3.27189	0	3.42446e+08	3.45763e+08	2.03569e+08	2.59643e+08	2.92008e+08	2.66687e+08	3.16869e+08	2.81433e+08	4.0418e+08	2.99381e+08	1.08668	0.506514	2.74687e+08	3.4253e+08	3.51124e+08	3.21778e+08	2.7397e+08	1.08359	0.463394	4.1441e+08	4.12683e+08	0.00295349
4-Pyrimidine Methanamine	110.071	11.72	85	3.27189	0	3.42446e+08	3.45763e+08	2.03569e+08	2.59643e+08	2.92008e+08	2.66687e+08	3.16869e+08	2.81433e+08	4.0418e+08	2.99381e+08	1.08668	0.506514	2.74687e+08	3.4253e+08	3.51124e+08	3.21778e+08	2.7397e+08	1.08359	0.463394	4.1441e+08	4.12683e+08	0.00295349
Methylguanidine	74.0713	6	86	8.73371	HMDB0001522	2.64782e+07	1.76264e+07	1.34296e+07	1.46687e+07	1.55271e+07	1.3984e+07	1.62572e+07	1.27799e+07	1.12296e+07	1.42316e+07	0.780603	0.15911	1.54234e+07	1.79633e+07	1.56392e+07	1.70052e+07	1.18804e+07	0.888084	0.464163	1.78828e+07	2.06689e+07	0.102205
Acylcarnitine(20:5)	446.326	2.54	91	0.316885	0	6.83327e+06	1.75595e+06	1.04229e+07	4.2239e+06	8.25488e+06	5.09124e+06	2.89693e+06	4.66562e+06	8.49094e+06	9.92788e+06	0.986717	0.9676	4.2476e+06	5.40904e+06	7.70319e+06	2.06808e+06	5.25646e+06	0.783857	0.464234	6.62429e+06	7.24928e+06	0.0637084
2-Methylbutyrylglycine	160.097	9.6	N/A	1.32131	HMDB0000339	5.2219e+07	3.88614e+07	2.86748e+07	3.38129e+07	4.23023e+07	3.48765e+07	3.04674e+07	2.62411e+07	3.98668e+07	3.07673e+07	0.828196	0.182526	2.87452e+07	3.7448e+07	4.51138e+07	3.30237e+07	3.37235e+07	0.909041	0.483349	6.82366e+07	5.91478e+07	0.100903
ADP	428.037	12.44	92	1.41174	HMDB0001341	1.05465e+06	637088	925482	757535	846251	538430	763760	719971	1.13188e+06	731716	0.920576	0.592656	519040	635533	1.24495e+06	540497	727372	0.868842	0.484206	1.19805e+06	1.20405e+06	0.00353126
Octadecylamine	270.316	2.22	49	0.465666	HMDB0029586	196874	259226	277073	171989	309489	336775	132450	251364	272666	290096	1.05656	0.755214	127367	146868	333674	240716	970210	1.49741	0.485188	270238	300890	0.0758998
Adenosine	268.104	4.89	92	0.692768	HMDB0000050	2.65953e+07	1.05826e+07	3.10257e+07	2.43918e+07	3.28934e+07	3.68034e+08	4.15485e+07	1.0648e+08	6.8318e+08	2.52861e+08	11.5716	0.0794776	3.29778e+07	9.7881e+07	2.02856e+07	1.41209e+07	2.05374e+07	1.48063	0.487757	1.3169e+08	1.52012e+08	0.101301
Bilirubin	585.271	0.86	88	0.0291906	HMDB0000054	1.58868e+06	819315	1.1887e+06	844939	1.05617e+06	3.21171e+06	1.06775e+06	1.94163e+06	1.35467e+06	1.4168e+06	1.63566	0.122968	1.08183e+06	1.56991e+06	1.55088e+06	864238	1.14448e+06	1.12978	0.48867	1.47562e+06	1.42899e+06	0.0227031
Uridine	245.077	4.62	83	0.89018	HMDB0000296	4.87613e+06	5.48277e+06	4.01153e+06	3.84203e+06	4.3255e+06	5.64691e+06	4.4897e+06	4.4579e+06	5.5283e+06	3.75804e+06	1.05958	0.580644	4.46827e+06	5.41902e+06	4.13096e+06	3.23432e+06	3.5344e+06	0.922309	0.492322	6.01775e+06	5.87249e+06	0.0172776
Tris-HCl(Chemical)	122.081	9.62	N/A	2.48161	0	6.61803e+07	3.22722e+07	3.22398e+07	3.72617e+06	1.53233e+07	2.30397e+06	1.88699e+07	1.51585e+08	2.6442e+06	2.5315e+06	1.18828	0.860285	3.91541e+06	7.4575e+06	5.47836e+07	9.00498e+06	2.39616e+07	0.66196	0.493774	5.92847e+07	4.54005e+07	0.187564
5-Methylcytosine	126.066	6.14	64	1.71893	HMDB0002894	3.53203e+06	3.43364e+06	2.7288e+06	2.42574e+06	3.03449e+06	2.69808e+06	2.35316e+06	2.0675e+06	3.36505e+06	3.31474e+06	0.910511	0.4365	2.29817e+06	3.4063e+06	3.36809e+06	2.19434e+06	2.70524e+06	0.921968	0.494968	3.64649e+06	3.81115e+06	0.0312244
Myristoylcarnitine	372.311	2.77	90	0.30238	0	1.70264e+08	6.78977e+07	2.63636e+08	1.29674e+08	1.72475e+08	1.67751e+08	1.19051e+08	1.76622e+08	2.20578e+08	2.14975e+08	1.1182	0.619893	1.31383e+08	1.54825e+08	2.06259e+08	4.20349e+07	1.20685e+08	0.814964	0.495089	1.75092e+08	1.97974e+08	0.0867388
S-Adenosylmethionine	399.145	12.12	94	1.68776	HMDB0001185	4.13631e+06	3.80795e+06	1.43366e+06	1.9838e+06	2.16175e+06	1.76157e+06	3.16575e+06	1.82795e+06	3.55093e+06	1.78543e+06	0.894122	0.675946	1.84775e+06	3.00488e+06	8.98624e+06	2.10733e+06	2.65769e+06	1.37567	0.498965	5.3065e+06	5.62049e+06	0.040638
Cytidine Monophosphate	324.059	11.78	62	1.08176	HMDB0000095	4.98308e+06	6.20314e+06	2.28583e+06	2.75455e+06	3.54025e+06	3.72863e+06	5.67407e+06	3.02672e+06	4.12529e+06	3.21671e+06	1.00023	0.999181	4.0784e+06	3.42301e+06	7.29077e+06	4.46195e+06	3.99288e+06	1.17606	0.50387	6.07484e+06	5.80446e+06	0.0321882
Pentadecanoylcarnitine(C13:0)	386.326	2.72	88	0.561261	HMDB0062517	10067454	2813948	15359949	5487335	10391924	8434266	5117320	6316163	9467448	11121173	0.916949	0.769779	7210440	9208745	10341828	2019068	6252526	0.794019	0.504679	9093919	9949310	0.0635242
1-Methyladenosine	282.12	8.95	85	1.01515	HMDB0003331	1.04586e+07	6.53054e+06	5.08645e+06	7.59753e+06	9.57824e+06	1.00649e+07	8.86238e+06	7.15767e+06	9.55033e+06	8.82882e+06	1.13281	0.369626	7.38285e+06	7.58124e+06	1.4051e+07	6.86879e+06	9.09219e+06	1.14585	0.505382	1.38263e+07	1.18828e+07	0.106905
Carnosine	227.114	11.71	85	-0.410755	HMDB0000033	3.08052e+09	3.01866e+09	1.83714e+09	2.33702e+09	2.61819e+09	2.28585e+09	2.85926e+09	2.45606e+09	3.55267e+09	2.66601e+09	1.07201	0.575124	2.44954e+09	3.0217e+09	3.05558e+09	2.8282e+09	2.45168e+09	1.07099	0.509696	3.65538e+09	3.52749e+09	0.0251799
L-Serine	106.05	10.41	76	3.75141	HMDB0000187	2.35981e+07	2.42602e+07	1.24277e+07	1.40563e+07	1.72143e+07	1.18341e+07	1.67843e+07	9.4958e+06	1.7549e+07	1.3591e+07	0.756407	0.156414	8.85357e+06	1.9536e+07	2.54405e+07	1.04839e+07	1.37851e+07	0.853014	0.509886	2.23293e+07	2.3974e+07	0.0502333
Melatonin	233.128	1.34	50	0.945541	HMDB0001389	408681		236193	1.60006e+06	3.24507e+06		246339			400630	0.23569	0.371005		641068		1.20288e+06	486352	0.565951	0.510381	672238	812035	0.133199
Decenoylcarnitine(C10:1)	314.233	3.41	90	0.830328	0	1.65712e+07	5.01589e+06	1.18753e+07	1.13507e+07	1.19884e+07	1.05774e+07	9.59637e+06	1.10326e+07	1.5923e+07	1.80298e+07	1.14714	0.519671	7.6724e+06	8.62803e+06	1.69717e+07	3.54062e+06	1.02481e+07	0.828514	0.515538	1.34514e+07	1.52132e+07	0.0869221
Heptanoylcarnitine	274.201	4.06	88	0.338919	HMDB0013238	4.21452e+06	2.05071e+06	2.44927e+06	3.44449e+06	2.54891e+06	3.47896e+06	3.55396e+06	1.64427e+06	3.36658e+06	2.52741e+06	0.990705	0.96061	2.1069e+06	2.95845e+06	3.12887e+06	2.36216e+06	2.68181e+06	0.900073	0.517308	3.77943e+06	4.0284e+06	0.0450969
N-Acetylhistidine	198.087	11.73	91	0.764598		4.78099e+07	4.66553e+07	2.75788e+07	3.63953e+07	4.12617e+07	3.54155e+07	4.43784e+07	3.9388e+07	5.60444e+07	4.16961e+07	1.08624	0.517524	3.76537e+07	4.74016e+07	4.79634e+07	4.37461e+07	3.744e+07	1.07263	0.523436	5.81293e+07	5.67416e+07	0.0170838
Uridine 5'-Diphosphate-N-Acetylglucosamine	608.089	13.3	92	1.62831	HMDB0000290	1.1189e+06	1.0293e+06	642920	623777	750604	813614	1.01821e+06	721702	1.11748e+06	745984	1.06037	0.70553	707312	1.16012e+06	1.41608e+06	729876	731531	1.1391	0.530016	1.25347e+06	1.37311e+06	0.0644152
Deoxycytidine	228.098	6.5	84	0.907885	HMDB0000014	2.91003e+06	2.50258e+06	1.70064e+06	2.38959e+06	2.41844e+06	2.38495e+06	1.75124e+06	1.5402e+06	2.67846e+06	2.41265e+06	0.903217	0.450615	1.74562e+06	2.405e+06	3.07679e+06	1.58157e+06	2.04665e+06	0.910609	0.53646	3.15611e+06	3.3467e+06	0.0414489
Guanidineacetic Acid	118.061	9.99	86	3.18746	HMDB0000128	1779261	1529656	945415	1041300	1055306	1171805	1397540	1072419	1546883	1334507	1.02712	0.85545	866384	1965502	2363474	983567	1241857	1.16845	0.539255	1963808	1635176	0.129135
S-(1,2-Dicarboxyethyl)Glutathione	424.102	11.83	88	1.08231	0	779385	256658	228480	334570	424195	461254	616370	130690	1.15798e+06	556427	1.44454	0.380242	352449	387838		385285	182537	0.808158	0.541169	745933	690788	0.0542814
13Z-Docosenamide/13E-Docosenamide	338.342	0.85	86	-0.272278	HMDB0000583	8.06923e+07	1.57483e+08	7.30764e+07	1.61353e+08	1.04964e+08	5.17468e+07	1.24548e+08	6.16044e+07	1.34915e+08	7.18729e+07	0.76993	0.324015	1.08007e+08	1.77977e+08	7.90649e+07	5.2033e+07	6.89484e+07	0.841512	0.545182	1.88918e+08	1.85026e+08	0.0147202
Butyrylcarnitine	232.154	5.69	95	0.224611	HMDB0002013	9.5905e+08	8.03269e+08	5.23887e+08	7.58119e+08	5.14166e+08	8.50241e+08	7.84215e+08	6.52894e+08	9.48219e+08	6.06268e+08	1.07962	0.607614	6.7436e+08	7.605e+08	7.50998e+08	5.16588e+08	5.42108e+08	0.911777	0.546063	9.65843e+08	1.14393e+09	0.119377
Isobutyryl Carnitine	232.154	5.69	95	0.224611	HMDB0000736	9.5905e+08	8.03269e+08	5.23887e+08	7.58119e+08	5.14166e+08	8.50241e+08	7.84215e+08	6.52894e+08	9.48219e+08	6.06268e+08	1.07962	0.607614	6.7436e+08	7.605e+08	7.50998e+08	5.16588e+08	5.42108e+08	0.911777	0.546063	9.65843e+08	1.14393e+09	0.119377
Oleoyl Ethanolamide	326.305	0.9	93	0.879958	HMDB0002088	3.06229e+06	2.97039e+06	2.55313e+06	3.11328e+06	3.5683e+06	3.03286e+06	2.57115e+06	2.89323e+06	3.69789e+06	3.71682e+06	1.04222	0.656359	3.15966e+06	2.42328e+06	4.89275e+06	2.68927e+06	3.52701e+06	1.09331	0.554543	3.56457e+06	3.65757e+06	0.0182107
7-Methyladenine	150.077	8.96	NA	0.552915	HMDB0011614	3.09507e+06	2.07792e+06	1.54628e+06	2.19001e+06	2.79834e+06	2.86338e+06	2.65282e+06	2.22206e+06	2.69601e+06	2.54449e+06	1.10857	0.41235	2.23346e+06	2.23111e+06	4.10175e+06	1.9342e+06	2.57071e+06	1.11647	0.579894	3.93092e+06	3.47077e+06	0.0879199
N-Amidino-L-Aspartate	176.067	8.58	NA	-3.02602	HMDB0003157	941495	918936	670919	591164	621126	921865	904337	949490	728586	597449	1.09565	0.499853	955107	606767	502531	714512	662133	0.919172	0.585593	789703	1.05472e+06	0.203202
Flavin Adenine Dinucleotide	786.164	11.9	96	1.79574	HMDB0001248	1.14221e+06	1.1259e+06	589495	716112	770617	687185	990256	695370	1.30496e+06	670855	1.00099	0.996026	768078	1.28044e+06	1.476e+06	696660	677626	1.12763	0.595479	1.40232e+06	1.30082e+06	0.0531019
Biliverdin	583.255	1.61	77	0.749277	HMDB0001008	4.02983e+06	4.95085e+06	1.9723e+06	2.04332e+06	1.74141e+06	1.45318e+06	1.33221e+06	1.87347e+06	493603	331361	0.372095	0.0316758	1.24986e+06	970490	4.85737e+06	2.32375e+06	2.74671e+06	0.824292	0.599357	2.9729e+06	4.1211e+06	0.228897
Adenosine Diphosphate Ribose	560.079	12.99	97	1.84756	HMDB0001178	8.08279e+06	2.60799e+07	2.97574e+06	2.66428e+06	1.93561e+06	2.85641e+06	1.19575e+07	8.05441e+06	8.55757e+06	1.75247e+06	0.794912	0.738081	9.02517e+06	1.19008e+07	2.41926e+07	8.88901e+06	3.14205e+06	1.36923	0.60639	1.17247e+07	1.28583e+07	0.0652113
Beta-Nicotinamide Adenine Dinucleotide Hydrate (NAD)	664.116	12.43	94	1.45609	HMDB0000902	3.71545e+07	2.17683e+07	2.44443e+07	2.81853e+07	3.04795e+07	1.69172e+07	2.61114e+07	2.25978e+07	3.97949e+07	2.62077e+07	0.926757	0.663561	1.53507e+07	2.26466e+07	4.59979e+07	1.89234e+07	2.30207e+07	0.886697	0.60647	4.08637e+07	4.23772e+07	0.0257126
Taurine	126.022	9.37	83	1.45569	HMDB0000251	3.08856e+09	2.80342e+09	1.85881e+09	2.2378e+09	2.26026e+09	2.32471e+09	2.74097e+09	2.18308e+09	3.01262e+09	2.24708e+09	1.0212	0.853331	2.28818e+09	2.78359e+09	3.29498e+09	2.24395e+09	2.42132e+09	1.06394	0.609365	3.22732e+09	3.24287e+09	0.00340002
Argininosuccinic Acid	291.13	12.87	78	1.2385	HMDB0000052	1.08243e+06	790553	590871	311661	539933	910418	607402	247322	1.15243e+06	471987	1.02235	0.944384	764979	1.24499e+06	1.00885e+06	390235	453354	1.16497	0.612771	1.21834e+06	1.08897e+06	0.0792969
Linoleoyl Ethanolamide	324.29	0.91	78	0.616152	HMDB0012252	1.49095e+06	1.53209e+06	1.13426e+06	1.24743e+06	2.27763e+06	1.65696e+06	1.31564e+06	1.38889e+06	1.25675e+06	1.58164e+06	0.937199	0.663964	1.43818e+06	1.41755e+06	2.30677e+06	1.50437e+06	1.68944e+06	1.08773	0.617608	1.84146e+06	1.72295e+06	0.0470191
7-Hydroxy-3-Oxocholanoic Acid	391.284	0.82	43	0.254854	HMDB0000460	1.55448e+06	1.36432e+06	1.03811e+06	956964	539634	1.25441e+06	1.00963e+06	2.47933e+06	1.51421e+06	972945	1.32585	0.308655	555414	1.16414e+06	860795	1.16903e+06	1.15139e+06	0.898644	0.61788	1.25802e+06	1.03228e+06	0.139393
Ergothioneine	230.096	9.59	88	1.2268	HMDB0003045	2.29483e+07	1.45178e+07	1.40774e+07	9.66186e+06	1.25449e+07	1.70935e+07	1.41741e+07	1.24502e+07	1.41712e+07	1.44799e+07	0.98127	0.908969	1.39372e+07	1.25102e+07	1.42349e+07	1.50144e+07	1.23569e+07	0.922757	0.640728	2.49086e+07	2.39161e+07	0.0287477
Palmitoyl Sphingomyelin (SM(d18:1/16:0))	703.575	5.77	96	1.05212	HMDB0010169	1.98698e+07	1.97875e+07	1.78233e+07	1.88656e+07	1.82778e+07	2.14076e+07	2.14074e+07	1.9443e+07	2.64135e+07	2.17763e+07	1.16723	0.0324179	1.99727e+07	2.66266e+07	1.84237e+07	1.79103e+07	1.60893e+07	1.04649	0.65865	2.28703e+07	2.61271e+07	0.0940021
1-Methylnicotinamide	137.071	6.73	83	0.922617	HMDB0000699	2.09727e+08	8.94551e+07	1.31609e+08	5.82849e+07	6.58356e+07	9.26325e+07	1.44632e+08	6.53538e+07	6.99896e+07	9.17966e+07	0.836897	0.577259	8.82907e+07	1.30627e+08	9.51569e+07	8.76137e+07	8.51991e+07	0.877413	0.660425	9.64894e+07	1.35057e+08	0.235559
Oleic Acid	283.263	0.92	78	0.926166	HMDB0000207	424772	236900	190449	133699	6.54245e+06	301876	183473	221103	241608	194508	0.15177	0.36818	245919	212963	3.38635e+06	215749	255562	0.573377	0.660639	870481	886929	0.013236
Glycerylphosphorylethanolamine	216.063	10.63	82	1.77729	HMDB0000114	5.61734e+06	4.28211e+06	3.27918e+06	3.38038e+06	3.0668e+06	3.36268e+06	3.5152e+06	2.66737e+06	3.70466e+06	3.30129e+06	0.843338	0.256099	3.76187e+06	2.76663e+06	5.23368e+06	2.96824e+06	3.44279e+06	0.925985	0.66302	5.85085e+06	6.05725e+06	0.0245118
Sphingosine	300.29	0.93	66	0.569748	HMDB0000252	1.93087e+06	2.18442e+06	1.78834e+06	2.47237e+06	2.8198e+06	2.29272e+06	1.60174e+06	2.11515e+06	3.14521e+06	2.70737e+06	1.05952	0.689471	2.17384e+06	1.69263e+06	2.75021e+06	1.76441e+06	2.21564e+06	0.946491	0.663911	2.43137e+06	2.44653e+06	0.00439635
Acylcarnitine(20:4)	448.342	2.56	91	0.676112	HMDB0006455	2.71893e+07	1.49407e+07	3.07344e+07	1.7599e+07	2.56808e+07	2.06546e+07	1.36163e+07	2.57418e+07	3.23646e+07	3.88661e+07	1.13	0.585886	1.84761e+07	3.07974e+07	2.79974e+07	1.00451e+07	1.8131e+07	0.907897	0.666656	2.32109e+07	3.04446e+07	0.190661
L-Valine	118.086	9.26	85	2.06139	HMDB0000883	127361143	109604372	96882209	88282207	105406461	107032721	142498520	94861200	133304350	122876673	1.13845	0.215328	111382040	103021442	101023924	133790807	98626876	1.0385	0.67039	170127193	171254126	0.00466846
Deoxycarnitine	146.118	9.17	84	0.257959	HMDB0006831	6.16827e+08	4.83532e+08	4.1174e+08	4.4681e+08	4.83703e+08	3.75933e+08	3.97053e+08	3.41926e+08	4.19919e+08	4.21552e+08	0.800939	0.0330153	3.94091e+08	6.34372e+08	5.60325e+08	4.96999e+08	4.7394e+08	1.04795	0.672536	6.53797e+08	6.66538e+08	0.0136474
CDP-Ethanolamine	447.068	13.05	N/A	1.3917	HMDB0001564	644735	751885	364364	433268	372148	401450	626103	455378	691222	350977	0.983919	0.937622	446990	499198	1.16622e+06	356515	459219	1.14095	0.675532	801289	838258	0.0318882
5,6-Dihydrouracil	115.05	9.83	75	2.32548	HMDB0000076	6.69308e+06	7.81216e+06	4.16743e+06	4.35512e+06	4.41609e+06	5.34449e+06	6.39134e+06	5.09331e+06	7.88871e+06	5.02447e+06	1.08375	0.630892	4.20657e+06	5.52469e+06	5.81631e+06	4.79173e+06	5.38764e+06	0.937438	0.677776	6.42218e+06	6.28682e+06	0.0150623
N-Methylhydantoin	115.05	9.83	75	2.32548	HMDB0003646	6.69308e+06	7.81216e+06	4.16743e+06	4.35512e+06	4.41609e+06	5.34449e+06	6.39134e+06	5.09331e+06	7.88871e+06	5.02447e+06	1.08375	0.630892	4.20657e+06	5.52469e+06	5.81631e+06	4.79173e+06	5.38764e+06	0.937438	0.677776	6.42218e+06	6.28682e+06	0.0150623
4-Hydroxyindole	134.06	1.16	70	1.46437	0	1.55631e+07	3.67917e+06	6.99754e+06	5.03905e+06	4.9423e+06	6.73802e+06	5.50041e+06	4.06723e+06	6.33564e+06	1.41728e+07	1.01637	0.966993	5.11404e+06	8.04787e+06	7.39375e+06	5.11426e+06	5.68094e+06	0.86554	0.681999	6.71578e+06	8.48348e+06	0.164476
Elaidic Carnitine	426.358	2.57	87	-0.433954	HMDB0006464	6.08666e+08	1.73727e+08	8.78362e+08	3.34165e+08	5.39351e+08	6.2839e+08	3.30874e+08	5.78382e+08	5.16761e+08	6.02196e+08	1.04827	0.857323	5.42695e+08	2.85715e+08	7.89078e+08	1.07562e+08	4.56225e+08	0.860711	0.683444	5.30407e+08	6.20319e+08	0.110499
Niacinamide (VB3)	123.055	1.58	94	1.34392	HMDB0001406	3.10213e+09	3.39916e+09	2.65002e+09	2.44954e+09	2.60447e+09	2.90403e+09	2.76319e+09	2.45913e+09	2.02707e+09	2.00229e+09	0.855715	0.147518	2.75516e+09	2.92504e+09	2.61779e+09	2.93418e+09	2.56913e+09	0.971559	0.685415	2.98788e+09	3.30391e+09	0.0710345
2-Hydroxypyridine	96.0444	1.6	30	4.79484	HMDB0013751	1.03823e+07	1.17391e+07	9.10528e+06	8.10514e+06	5.41212e+06	8.27519e+06	8.7451e+06	7.61432e+06	5.53852e+06	5.59086e+06	0.799304	0.194289	8.05971e+06	8.79272e+06	8.20091e+06	8.33352e+06	9.02552e+06	0.947892	0.689635	8.88405e+06	1.12063e+07	0.163469
His-Ile	269.161	10.13	93	0.748672	HMDB0028888	401363	546805	189835	234019	241870	321380	235720	199879	116569	137799	0.626651	0.1511	355948	295179	528489	294030	305953	1.10268	0.689856	483338	461356	0.0329072
His-Leu	269.161	10.13	93	0.748672	HMDB0028889	401363	546805	189835	234019	241870	321380	235720	199879	116569	137799	0.626651	0.1511	355948	295179	528489	294030	305953	1.10268	0.689856	483338	461356	0.0329072
Acylcarnitine(22:4)	476.373	2.42	93	1.1833	0	2841302	1396164	2836170	2788629	2540114	2101573	1656784	1661614	3310823	3867809	1.01582	0.942852	1185225	3085627	4054006	615322	2055723	0.886596	0.691023	2661400	3031839	0.0920179
LysoPC(16:1)	494.324	6.2	N/A	1.42723	HMDB0010383	7.78161e+06	1.57694e+07	7.32018e+06	7.38957e+06	8.21585e+06	9.11913e+06	6.49459e+06	6.12087e+06	6.01277e+06	5.62642e+06	0.718077	0.171104	9.03126e+06	4.68338e+06	1.00756e+07	9.90833e+06	9.01247e+06	0.91898	0.702719	9.36504e+06	1.02214e+07	0.0618327
PC(30:0)	706.538	4.31	96	0.527094		17797601	19628031	14030236	17158027	17206868	19518478	23008603	20283285	32327721	27083038	1.42414	0.0209567	18880017	29316136	14457002	15456667	13731854	1.07016	0.706725	23127090	23572258	0.0134812
L-Acetylcarnitine	204.123	8.37	97	-0.0140682	HMDB0000201	9.34473e+09	8.74194e+09	7.07348e+09	7.51961e+09	7.47124e+09	7.95642e+09	7.41969e+09	6.72854e+09	7.37995e+09	7.33377e+09	0.916997	0.196789	7.10437e+09	7.81521e+09	7.79167e+09	8.74175e+09	7.7255e+09	0.975779	0.709968	9.80906e+09	1.01351e+10	0.0231158
4-Pyridoxic Acid	184.06	2.35	85	1.2543	HMDB0000017	3.05314e+06	578784	572092	887280	731261	1.39765e+06	3.05308e+06	1.15646e+06	1.13961e+06	3.59663e+06	1.77644	0.236308	1.4328e+06	905572	1.38628e+06	1.66105e+06	1.38132e+06	1.16221	0.718027	1.69668e+06	1.66791e+06	0.0120912
Uridine 5'-Monophosphate	325.043	10.88	N/A	0.991919	HMDB0000288	8.37754e+06	1.12985e+07	3.87896e+06	4.23503e+06	5.19514e+06	4.66327e+06	8.98859e+06	4.63764e+06	6.58255e+06	4.16755e+06	0.880385	0.650662	5.46346e+06	6.10011e+06	1.2563e+07	6.1548e+06	6.27209e+06	1.10818	0.722187	9.83477e+06	9.44938e+06	0.0282627
LysoPC(18:1)	522.355	6.15	94	1.49548	HMDB0002815	2.77043e+07	3.89338e+07	2.98524e+07	2.41821e+07	2.4493e+07	2.86387e+07	2.28051e+07	2.03143e+07	2.17904e+07	2.30569e+07	0.803258	0.096886	2.97458e+07	2.02536e+07	2.71253e+07	3.37824e+07	2.79359e+07	0.956445	0.725411	3.14865e+07	3.29351e+07	0.0317992
Trigonelline	138.055	8.88	81	0.634201	HMDB0000875	3.25966e+08	2.63255e+08	2.28116e+08	2.40239e+08	2.75056e+08	2.33308e+08	2.58023e+08	2.23818e+08	3.04767e+08	3.43258e+08	1.02292	0.834147	2.98373e+08	2.82207e+08	2.06189e+08	3.41366e+08	2.55582e+08	1.03833	0.726326	3.83477e+08	3.82393e+08	0.00200055
Imidazole-4-Acetaldehyde	111.055	1.43	N/A	3.29956	HMDB0003905	4.98429e+06	5.77286e+06	4.88372e+06	5.76591e+06	8.62551e+06	4.37701e+06	7.04138e+06	3.78988e+06	3.4227e+06	4.36719e+06	0.765781	0.169741	4.77686e+06	5.32838e+06	1.05559e+07	4.89921e+06	6.77702e+06	1.07675	0.72779	5.51526e+06	6.9477e+06	0.162543
Tiglic Acid	101.06	6.89	46	4.12883	HMDB0001470	2.603e+07	2.67715e+07	2.35326e+07	2.8026e+07	2.71704e+07	2.13632e+07	2.19269e+07	2.05444e+07	2.35096e+07	1.93993e+07	0.811548	0.00131836	1.50889e+07	2.0316e+07	3.72328e+07	2.28806e+07	2.88384e+07	0.945459	0.728764	3.46672e+07	3.36441e+07	0.0211795
N-Alpha-Acetyl-L-Asparagine	175.071	10.9	NA	2.40653	HMDB0006028	526024	567645	262789	346607	340014	251941	835413	402972	724041	346557	1.25346	0.44026	361634	583480	796978	197751	319889	1.10604	0.730681	762525	799554	0.0335239
METHACHOLINE-Like	160.133	6.8	94	-0.0945012	HMDB0015654	6.16785e+09	6.14251e+09	5.53072e+09	6.4051e+09	6.52225e+09	5.36287e+09	5.32197e+09	5.05914e+09	5.67123e+09	4.90295e+09	0.855362	0.00339894	3.81119e+09	5.44431e+09	8.16479e+09	5.43035e+09	6.57105e+09	0.95623	0.732568	7.6732e+09	7.76965e+09	0.00883292
Demethylated Antipyrine	175.087	1.17	NA	1.10753	HMDB0006240	2.31487e+06	580587	1.00936e+06	775073	752473	1.05796e+06	863129	629572	999510	2.19047e+06	1.05675	0.885599	847295	1.26789e+06	1.09971e+06	802486	853064	0.896561	0.746243	1.29365e+06	1.23253e+06	0.0342184
Indoleacetaldehyde	160.076	6.48	58	1.19356	HMDB0001190	6.00885e+06	3.96737e+06	5.15372e+06	3.35965e+06	3.55917e+06	4.86207e+06	3.42905e+06	3.04746e+06	4.45884e+06	4.13077e+06	0.903824	0.503598	4.79345e+06	4.85354e+06	4.72207e+06	4.52798e+06	4.05411e+06	1.04093	0.746875	6.28127e+06	6.03535e+06	0.0282376
Dimethylurea	89.0709	1.54	19	5.72776	HMDB0029198	3.29691e+06	3.20131e+06	3.17898e+06	3.04584e+06	3.50375e+06	3.7734e+06	3.14586e+06	3.48962e+06	2.36693e+06	3.04656e+06	0.975077	0.759172	2.76456e+06	4.74408e+06	3.34941e+06	2.82981e+06	3.17017e+06	1.0389	0.7472	2.85266e+06	4.85977e+06	0.368039
Putrescine	89.1073	11.14	83	5.61569	HMDB0001414	736854	474344	909262	428635	463238	549278	468075	423138	371257	349348	0.717416	0.130224	488373	1.72312e+06	364497	508699	377363	1.14929	0.752811	750286	727302	0.0219985
IS-Met-D3	153.077	8.95	60	0.957282		1.25492e+07	1.22266e+07	1.28766e+07	1.27104e+07	1.18555e+07	1.23988e+07	1.18763e+07	1.17406e+07	1.18085e+07	1.19791e+07	0.961186	0.05584	1.25895e+07	1.29278e+07	1.25609e+07	1.20346e+07		1.00679	0.756734	1.35312e+07	1.29416e+07	0.0314955
3-Ureidopropionic Acid	133.061	4.39	80	1.51381	HMDB0000026	15801844	3983621	5677279	4224852	4617838	4863249	6435992	4202172	5508213	6374899	0.798256	0.576825	4327517	11162981	5299193	4874882	4577968	0.881567	0.762308	7731819	7887924	0.0141338
Histamine	112.087	10.09	92	2.98601	HMDB0000870	7.04024e+08	6.05822e+08	4.91932e+08	5.42986e+08	5.36158e+08	7.21112e+08	5.34468e+08	4.75799e+08	7.41944e+08	6.32593e+08	1.0781	0.497982	5.32505e+08	5.93946e+08	6.9434e+08	5.70414e+08	5.61555e+08	1.02494	0.763046	8.76045e+08	8.12178e+08	0.053501
LysoPC(14:0)	468.308	6.28	94	1.49089	HMDB0010379	2.38694e+06	4.16903e+06	2.138e+06	1.98633e+06	2.30782e+06	2.18608e+06	2.11605e+06	1.85299e+06	1.77524e+06	1.63246e+06	0.736274	0.163339	2.27931e+06	1.72345e+06	2.697e+06	2.97548e+06	2.67862e+06	0.951165	0.787129	2.6345e+06	2.82457e+06	0.0492392
Asp-Asp	249.072	11.59	71	0.798331	HMDB0028749	291100	502878			133251	152001	271147		535789	308880	1.02549	0.954216	131925	415384	1.01027e+06	111020	209458	1.21527	0.788059	503566	530065	0.036256
D-Glutamylglycine	205.082	11.22	90	1.12142	0	1.02129e+06	788673	676270	837184	1.1008e+06	700007	871512	670227	1.2973e+06	1.63705e+06	1.16995	0.479846	615932	1.01233e+06	1.17666e+06	640871	800041	0.95968	0.795454	1.47168e+06	1.27548e+06	0.101001
Kynurenic Acid	190.05	0.82	N/A	0.690644	HMDB0000715	2.11145e+06	2.03333e+06	1.99043e+06	2.04008e+06	2.1548e+06	2.84156e+06	2.15876e+06	3.14773e+06	2.52562e+06	2.17481e+06	1.24379	0.0575203	2.57849e+06	1.98533e+06	1.79143e+06	2.40563e+06	1.79144e+06	1.02151	0.799879	2.28059e+06	2.37135e+06	0.0275918
LysoPC(18:2)	520.34	6.13	93	1.15602	HMDB0010386	3.40238e+07	4.59849e+07	3.38343e+07	3.05343e+07	3.03634e+07	3.92789e+07	2.91884e+07	2.85947e+07	3.66572e+07	3.27578e+07	0.952709	0.653127	3.73449e+07	3.105e+07	2.93111e+07	4.0387e+07	3.20552e+07	0.973719	0.801919	3.59736e+07	4.1767e+07	0.105392
Benzylamine	108.081	1.07	31	3.40104	HMDB0033871	3.34738e+07	3.25577e+07	3.60982e+07	3.61309e+07	3.50496e+07	3.31651e+07	3.40725e+07	3.61554e+07	3.31535e+07	3.42002e+07	0.985208	0.584573	3.3925e+07	3.31315e+07	3.5698e+07	3.49074e+07	3.46095e+07	0.994005	0.810216	3.36258e+07	3.23672e+07	0.0269715
Thymine	127.05	2.31	84	1.91862	HMDB0000262	1.18423e+07	9.2925e+06	8.35902e+06	9.826e+06	7.86831e+06	9.75278e+06	6.22625e+06	5.32224e+06	7.82591e+06	5.77779e+06	0.739698	0.05019	5.62216e+06	1.0359e+07	1.68994e+07	6.16535e+06	1.07367e+07	1.05498	0.814634	1.07271e+07	1.02335e+07	0.0333049
3-Amino-4-Hydroxybenzoic Acid	154.05	2.15	77	1.00936	0	1.28347e+07	9.41616e+06	1.29886e+07	9.28259e+06	1.05194e+07	9.20734e+06	1.30408e+07	7.30575e+06	6.76778e+06	1.17659e+07	0.873663	0.370532	8.24461e+06	1.27645e+07	1.08815e+07	1.34567e+07	1.11356e+07	1.02619	0.817858	1.23956e+07	1.26305e+07	0.01327
3-Hydroxyanthranilic Acid	154.05	2.15	77	1.00936	HMDB0001476	1.28347e+07	9.41616e+06	1.29886e+07	9.28259e+06	1.05194e+07	9.20734e+06	1.30408e+07	7.30575e+06	6.76778e+06	1.17659e+07	0.873663	0.370532	8.24461e+06	1.27645e+07	1.08815e+07	1.34567e+07	1.11356e+07	1.02619	0.817858	1.23956e+07	1.26305e+07	0.01327
LysoPC(18:0)	524.371	6.06	93	0.497186	HMDB0010384	1.42095e+08	1.27304e+08	1.49621e+08	1.37379e+08	1.30674e+08	1.31051e+08	1.16714e+08	1.30393e+08	1.61066e+08	1.47217e+08	0.999078	0.988662	1.29821e+08	9.10156e+07	1.16598e+08	1.90038e+08	1.40725e+08	0.972528	0.832487	1.62893e+08	1.67802e+08	0.0209926
Serotonin	177.102	6.47	82	1.15649	HMDB0000259	2.04452e+06	1.29161e+06	1.66464e+06	1.05201e+06	1.15276e+06	1.53553e+06	1.05665e+06	992823	1.45947e+06	1.22911e+06	0.87066	0.405254	1.42856e+06	1.52043e+06	1.44133e+06	1.39052e+06	1.21945e+06	0.971515	0.838069	1.94586e+06	1.95666e+06	0.00391533
Heptadecanoyl Carnitine	414.358	2.55	88	0.584581	HMDB0006210	1.11811e+07	3.4448e+06	1.4275e+07	6.75691e+06	1.04449e+07	1.25642e+07	7.50241e+06	1.08461e+07	1.25399e+07	1.26708e+07	1.21736	0.372267	1.20686e+07	1.01566e+07	1.17023e+07	2.29634e+06	7.17427e+06	0.941336	0.840934	1.03975e+07	1.17767e+07	0.0879617
3-Hydroxy-5, 8-Tetradecadiencarnitine	384.274	4.67	92	0.864144	HMDB0013332	1.38779e+07	5.05638e+06	7.78826e+06	8.05558e+06	9.59887e+06	9.19036e+06	7.60368e+06	7.43891e+06	1.21913e+07	6.00807e+06	0.956178	0.833615	8.34428e+06	9.23063e+06	1.55904e+07	4.29164e+06	9.28746e+06	1.05335	0.843313	1.07261e+07	1.1755e+07	0.0647275
Trans-Hexadec-2-Enoyl Carnitine	398.326	2.71	91	0.589419	HMDB0006317	1.97614e+08	6.66816e+07	2.79109e+08	1.53274e+08	1.88927e+08	2.64663e+08	1.59715e+08	2.33273e+08	2.83791e+08	2.6254e+08	1.3595	0.15698	1.85138e+08	1.20869e+08	2.97878e+08	4.77266e+07	1.79659e+08	0.938646	0.844712	2.21496e+08	2.42153e+08	0.0630084
Glycerophosphocholine	258.11	10.4	95	-0.200759	HMDB0000086	8.08475e+08	5.67696e+08	4.96256e+08	5.26263e+08	5.59274e+08	6.51554e+08	6.14934e+08	4.4672e+08	6.5484e+08	6.04805e+08	1.00503	0.965918	6.46489e+08	5.1424e+08	7.49979e+08	4.53935e+08	5.15733e+08	0.97377	0.845966	9.76986e+08	9.0837e+08	0.0514693
Thymidine	243.098	2.35	85	1.05736	HMDB0000273	1.95785e+06	1.39534e+06	1.33231e+06	1.49841e+06	1.21236e+06	1.57578e+06	1.06222e+06	803142	1.25104e+06	976112	0.766371	0.0972891	841069	1.6362e+06	2.59723e+06	927134	1.67499e+06	1.03791	0.873816	1.93207e+06	1.63393e+06	0.118237
Methylimidazoleacetic Acid	141.066	9.57	40	1.34717	HMDB0002820	9436806	4392985	2610741	4209437	4547025	3938974	6357262	3905807	4703975	10269139	1.15788	0.644564	4387227	4434383	7441276	4848888	5110213	1.04068	0.877115	8189035	8950293	0.0628135
Arachidonyl Carnitine;C20:4(N-6) Carnitine	504.405	2.39	N/A	1.59073		368615	360541	204872	566969	170497	288290	210482	140874	476315	445938	0.934432	0.825286	124360	336104	513669		298746	0.951902	0.884133	344015	311413	0.070345
L-Asparagine	133.061	10.46	79	1.51381	HMDB0000168	2.1238e+07	2.17818e+07	1.06815e+07	1.39587e+07	1.51234e+07	1.16103e+07	1.63665e+07	8.27051e+06	1.55568e+07	1.083e+07	0.756603	0.163941	8.97553e+06	2.49576e+07	2.98903e+07	8.8046e+06	1.37192e+07	1.04305	0.886015	2.27101e+07	2.32138e+07	0.0155108
L-Methionine S-Oxide	166.053	10.32	N/A	1.56581	HMDB0002005	2.36874e+06	2.09592e+06	1.22099e+06	1.42988e+06	1.89226e+06	1.32056e+06	2.11363e+06	1.07143e+06	2.55011e+06	1.90737e+06	0.99504	0.979731	1.54383e+06	3.18215e+06	1.33616e+06	1.89218e+06	1.34641e+06	1.03252	0.88853	2.82736e+06	3.0192e+06	0.0464028
Ile-His	269.161	10.01	80	0.748672	HMDB0028909	241300	332663	149006	209245	248727	198602	148271	72628	93042	131340	0.545229	0.0200083	169536	169038	327734	294537	251126	1.02628	0.891132	377309	387390	0.0186435
Leu-His	269.161	10.01	84	0.748672	HMDB0028931	241300	332663	149006	209245	248727	198602	148271	72628	93042	131340	0.545229	0.0200083	169536	169038	327734	294537	251126	1.02628	0.891132	377309	387390	0.0186435
Hippuric Acid	180.066	2.06	82	0.644932	HMDB0000714	3.18998e+06	704426	356845	1.12053e+06	771494	1.11472e+06	2.10646e+06	950278	1.66003e+06	4.00887e+06	1.60181	0.350937	1.13398e+06	1.48955e+06	1.2778e+06	902991	975948	0.94091	0.894389	1.68601e+06	1.64876e+06	0.0157981
L-Isoleucine	132.102	8.58	81	1.188	HMDB0000172	105225846	97548991	83197853	82672619	82191632	92084388	120549894	87191756	107454895	84878507	1.09166	0.347344	89549815	73595580	80430727	122731679	91075833	1.01452	0.895692	147138789	143296519	0.0187091
3-Hydroxybenzaldehyde	123.044	9.23	88	2.29584	0	2.05177e+06	1.50054e+06	1.27444e+06	1.30832e+06	1.34675e+06	1.32192e+06	1.07289e+06	855626	1.25569e+06	1.23158e+06	0.766885	0.069675	888869	1.96708e+06	1.83285e+06	1.42693e+06	1.2102e+06	0.979165	0.901908	2.37904e+06	2.02951e+06	0.112124
4-Hydroxybenzaldehyde	123.044	9.23	88	2.29584	HMDB0011718	2.05177e+06	1.50054e+06	1.27444e+06	1.30832e+06	1.34675e+06	1.32192e+06	1.07289e+06	855626	1.25569e+06	1.23158e+06	0.766885	0.069675	888869	1.96708e+06	1.83285e+06	1.42693e+06	1.2102e+06	0.979165	0.901908	2.37904e+06	2.02951e+06	0.112124
2-Phenylglycine	152.071	8.6	NA	1.14242	HMDB0002210	5085090	3951811	3603009	3545312	4136299	2681595	4402413	3487247	4554742	5695661	1.02461	0.867601	4084882	5097102	3128618	4322343	3449385	0.98823	0.91659	5885637	6008008	0.0145505
Ornithine	133.097	11.73	88	1.44329	HMDB0000214	8.93719e+06	7.61279e+06	6.09121e+06	4.92498e+06	6.63257e+06	4.25249e+06	8.14717e+06	3.7385e+06	9.17681e+06	8.89772e+06	1.00041	0.998414	4.96266e+06	9.88011e+06	7.96133e+06	6.95825e+06	5.0533e+06	1.01804	0.917155	9.00027e+06	8.43074e+06	0.0462069
Hexanoylcarnitine	260.186	4.49	93	0.639548	HMDB0000705	2.22794e+08	1.72138e+08	8.96281e+07	1.77279e+08	1.37421e+08	2.89992e+08	1.90655e+08	1.8648e+08	4.30636e+08	2.23653e+08	1.6533	0.0731568	1.3368e+08	2.08887e+08	2.67244e+08	6.29561e+07	1.47666e+08	1.02649	0.920629	2.50141e+08	2.8234e+08	0.0855152
4-Aminopyridine	95.0604	10.09	76	5.17958	0	2.49001e+08	2.20423e+08	1.71072e+08	1.95505e+08	1.87424e+08	2.63167e+08	1.85248e+08	1.75081e+08	2.62301e+08	2.13559e+08	1.07419	0.528833	1.83827e+08	2.10225e+08	2.4528e+08	1.94891e+08	1.97802e+08	1.0084	0.923134	3.1345e+08	2.93738e+08	0.0459099
Trimethylamine N-Oxide(TMAO)	76.0757	5.54	87	8.32809	HMDB0000925	2.12549e+08	1.56492e+08	1.373e+08	1.23791e+08	1.42666e+08	1.48216e+08	1.61762e+08	1.38292e+08	1.99928e+08	1.84522e+08	1.07754	0.549215	2.01114e+08	1.6063e+08	1.00628e+08	1.88483e+08	1.33546e+08	1.01501	0.925069	1.99071e+08	2.14485e+08	0.052708
LysoPE(18:1)	480.308	6.49	78	1.47981	HMDB0011475	4.56993e+06	5.56193e+06	3.95458e+06	2.77166e+06	2.58717e+06	3.21117e+06	2.18549e+06	2.96441e+06	2.64562e+06	3.90909e+06	0.767065	0.186693	5.05535e+06	3.1484e+06	3.96972e+06	4.11692e+06	3.43889e+06	1.01461	0.932163	3.88903e+06	4.2636e+06	0.0649756
Acylcarnitine(13:0)	358.295	2.86	N/A	0.854948	0	3.37508e+06	1.40605e+06	3.27368e+06	2.46535e+06	2.90301e+06	2.43283e+06	2.17422e+06	2.06299e+06	3.20542e+06	3.52822e+06	0.998548	0.993459	2.39353e+06	3.71404e+06	4.18316e+06	965516	2.45871e+06	1.02174	0.932566	3.12765e+06	3.41824e+06	0.0627798
Glycyl-Glycine	133.061	10.75	80	1.51381	HMDB0011733	908640	883037	581476	543092	661810	516917	680743	30558	794230	694899	0.759448	0.300819	29227	636537	1546793	593447	661735	0.969169	0.934537	1103132	899337	0.143927
5-Aminopentanamide	117.102	5.54	N/A	2.73781	HMDB0012176	4843244	3447421	3377038	2278681	2342836	3186722	2933345	2568636	3685098	3740782	0.989279	0.947839	3960453	3135813	2496495	4130976	2321959	0.98505	0.936744	4631061	5219893	0.0845334
Eicosapentaenoic Acid	303.232	0.89	N/A	0.248617	HMDB0001999	470332	690210	306241	259459	232706	332635	164535	226781	178417	136239	0.530186	0.0803367	474231	405107	397691	301924	347617	0.983472	0.944439	274972	270567	0.0114177
3-Hydroxy-9-Hexadecenoylcarnitine	414.321	4.42	96	1.00607	HMDB0013333	1.88619e+07	9.76919e+06	1.86334e+07	1.71848e+07	1.37723e+07	1.76893e+07	1.37217e+07	1.68454e+07	1.66444e+07	1.47733e+07	1.01857	0.880722	1.68719e+07	1.24805e+07	2.67046e+07	5.83126e+06	1.53739e+07	0.987735	0.961027	1.82086e+07	2.08136e+07	0.0944063
DL-Stearoylcarnitine	428.373	2.51	87	1.23207	HMDB0000848	9.16288e+07	4.21331e+07	1.26678e+08	6.43646e+07	8.20673e+07	1.43536e+08	1.03632e+08	1.86712e+08	1.34529e+08	1.30778e+08	1.71844	0.0171946	1.15011e+08	9.77864e+07	9.78987e+07	3.20631e+07	6.0839e+07	0.991954	0.975459	9.86839e+07	1.27861e+08	0.182138
Arachidyl Carnitine(C20:0)	456.405	2.4	N/A	2.92301	HMDB0006460	2.9503e+06	2.50059e+06	2.78776e+06	3.36651e+06	2.27116e+06	4.91938e+06	5.85277e+06	3.76947e+06	6.81509e+06	5.61358e+06	1.94362	0.00128627	3.17884e+06	3.82527e+06	3.13625e+06	1.417e+06	2.24705e+06	0.994818	0.975815	4.15975e+06	3.76735e+06	0.0700066
L-Proline	116.071	9.26	91	2.59096	HMDB0000162	7.98975e+08	7.06485e+08	6.66214e+08	5.24782e+08	6.20212e+08	6.86056e+08	6.95133e+08	4.80332e+08	7.23095e+08	6.21961e+08	0.966806	0.735452	5.58141e+08	6.74833e+08	8.72092e+08	5.62393e+08	6.40117e+08	0.997259	0.980758	9.67249e+08	8.76066e+08	0.0699569
L-Tyrosine	182.081	9.23	78	1.42231	HMDB0000158	2.63338e+07	2.0557e+07	1.6533e+07	1.44611e+07	1.71281e+07	1.64949e+07	1.48296e+07	9.83773e+06	1.60304e+07	1.47208e+07	0.756879	0.0896589	1.164e+07	2.41162e+07	2.28135e+07	1.87995e+07	1.74013e+07	0.997447	0.987625	2.67074e+07	2.6091e+07	0.0165085
5-Methoxytryptophol	192.102	7.83	N/A	1.09262	HMDB0001896	1.02572e+06	763380	818096	838217	851305	629068	663444	557951	794207	841027	0.811247	0.0458621	583916	1.00055e+06	1.06213e+06	823925	832258	1.00141	0.990053	1.13765e+06	1.23601e+06	0.0586054
Acylcarnitine(19:1)	440.373	2.49	85	0.489201	0	2272772	589798	2721674	1369088	1776705	2139664	1253015	1676740	1627716	2153987	1.01387	0.953849	1761674	1449715	3510375	286812	1730954	1.00109	0.997684	1780419	2289281	0.176829
5-Amino-1-[3,4-Dihydroxy-5-(Hydroxymethyl)Oxolan-2-Yl]Imidazole-4-Carboxamide	259.104	5.89	71	1.27892	HMDB0062179						856714	127682	314557	457474	154625	#DIV/0!	#DIV/0!	218325	422343	142965			#DIV/0!	#DIV/0!	332139	308815	0.0514637
						8.39488e+10	7.85647e+10	6.31525e+10	6.55553e+10	6.95231e+10	6.98619e+10	7.23624e+10	6.49803e+10	7.95757e+10	6.77723e+10	#DIV/0!	#DIV/0!	6.32755e+10	7.57276e+10	8.24327e+10	6.61049e+10	6.92168e+10	#DIV/0!	#DIV/0!	8.9004e+10	9.00799e+10
						8.39	7.86	6.32	6.56	6.95	6.99	7.24	6.5	7.96	6.78			6.33	7.57	8.24	6.61	6.92			8.9	9.01

## Sheet: Fatty acid oxidation-carnitine 
Compound Name	m/z (Expected)	RT	Library Score (%)	m/z (Delta (ppm))	HMDB	pos-Control1	pos-Control2	pos-Control3	pos-Control4	pos-Control5	pos-Hu+3HB-1	pos-Hu+3HB-2	pos-Hu+3HB-3	pos-Hu+3HB-4	pos-Hu+3HB-5	RATIO(HB/Control)	P-VALUE	pos-HU1	pos-HU2	pos-HU3	pos-HU4	pos-HU5	ratio(HU/Control)	p-vlaue	QC1	QC2	cv
Hydroxyhexanoycarnitine	276.181	7.51	84	0.659996	HMDB0013131	641923	444795	517501	577391	636942	747239	650220	769034	512058	474781	1.11878	0.370109	459926	250663	340253	309025	358862	0.609792	0.00250331	5989395	4869303	0.145878
3-Hydroxyoctanoyl Carnitine	304.212	6.15	93	0.765278	HMDB0061634	3.49605e+06	2.84471e+06	2.40204e+06	3.31493e+06	3.60699e+06	5.61558e+06	3.48413e+06	2.98412e+06	4.53997e+06	2.23167e+06	1.20369	0.34455	2.78775e+06	1.91023e+06	2.5915e+06	1.55178e+06	2.02067e+06	0.693401	0.0168406	3.04892e+07	3.1113e+07	0.0143206
2,6-Dimethylheptanoyl Carnitine	302.233	3.51	91	0.712254	HMDB0006320	416102	242977	283178	243625	235861	169688	183550	169328	181405	372863	0.757404	0.221955	120893	204853	194026	75272.2	155307	0.527768	0.0119921	1.94797e+06	2.01116e+06	0.0225712
2-Ethylacrylylcarnitine, Tiglylcarnitine	244.154	5.53	76	1.31645	HMDB0240764/HMDB0002366	2.32756e+06	1.59272e+06	2.53525e+06	1.5629e+06	1.62597e+06	2.52765e+06	3.10626e+06	2.0162e+06	2.99033e+06	2.45126e+06	1.35744	0.0426853	4.48714e+06	3.02912e+06	2.53081e+06	2.8584e+06	2.40688e+06	1.58769	0.0290999	2.79523e+07	2.69027e+07	0.0270595
3-Hydroxyisovalerylcarnitine	262.165	8.58	86	0.42088	HMDB0061189	1.44627e+07	9.75118e+06	1.51851e+07	1.16317e+07	1.32868e+07	2.12603e+07	1.80836e+07	1.42042e+07	2.15646e+07	1.92e+07	1.46636	0.00674261	2.35091e+07	1.82533e+07	1.61302e+07	2.43329e+07	1.87097e+07	1.56932	0.00444066	2.06299e+08	1.86626e+08	0.0708069
4,8-Dimethylnonanoyl Carnitine	330.264	0.89	45	0.339676	HMDB0006202	283807	203604	168546	193170	130594	82029.5	71087.3	276407	59457.9	58811.7	0.559132	0.115757	53611.1	81550.2	166304	78663.6	136396	0.527216	0.0221281	1.01229e+06	1.06099e+06	0.0332228
3-Hydroxyhexadecadienoylcarnitine	412.306	4.49	79	0.849575	HMDB0013335	1.36373e+06	768394	1.15454e+06	1.40834e+06	1.01745e+06	846054	768313	794105	744084	600802	0.657049	0.0135682	882404	825234	891468	471697	692082	0.658716	0.024697	7.25566e+06	8.63254e+06	0.122557
Propionylcarnitine	218.139	6.8	94	0.752774	HMDB0000824	1.85235e+07	1.47943e+07	2.32519e+07	2.15917e+07	2.10196e+07	4.52528e+07	2.82308e+07	4.11571e+07	4.7694e+07	4.48636e+07	2.08909	0.000433554	4.55607e+07	6.21431e+07	2.91495e+07	3.16431e+07	3.18268e+07	2.01977	0.0294867	2.96205e+08	2.47046e+08	0.127974
Malonylcarnitine	248.113	10.33	94	1.10815	HMDB0002095	1.89905e+06	1.48269e+06	1.62005e+06	1.66072e+06	1.91052e+06	1.02264e+06	1.06099e+06	878149	957736	983341	0.571893	3.41429e-05	1.12631e+06	1.07626e+06	907644	1.08233e+06	897404	0.593716	8.69963e-05	1.52704e+07	1.63149e+07	0.0467658
Succinylcarnitine	262.129	9.54	91	1.41579	HMDB0061717	1.89884e+06	1.25971e+06	1.9671e+06	1.67157e+06	1.98639e+06	1.31913e+06	1.22913e+06	992805	1.13783e+06	995981	0.646075	0.0033091	1.35861e+06	1.36142e+06	1.44453e+06	1.1874e+06	1.1785e+06	0.743483	0.0150099	2.09602e+07	1.7025e+07	0.14651
Acylcarnitine(20:3)	450.358	2.52	88	1.58619	0	2.46026e+06	1.01788e+06	3.62499e+06	2.3754e+06	2.19807e+06	2.22228e+06	1.6034e+06	1.83e+06	2.2297e+06	2.51036e+06	0.890305	0.580289	1.57619e+06	1.55612e+06	1.60745e+06	613878	1.27779e+06	0.567924	0.0573588	1.47245e+07	1.72583e+07	0.11204
Pivaloylcarnitine; 2-Methylbutyroylcarnitine; 3-Methylbutyrylcarnitine	246.17	5.08	93	0.941594	HMDB0041993/HMDB0000378	9.60268e+06	5.78584e+06	1.13816e+07	5.55195e+06	6.40399e+06	1.66754e+07	2.2269e+07	2.01141e+07	2.20728e+07	1.78788e+07	2.55668	7.04764e-05	3.41527e+07	1.59534e+07	1.30181e+07	1.39484e+07	1.3193e+07	2.33087	0.0622585	1.10495e+08	1.62284e+08	0.268499
L-Carnitine	162.112	9.31	91	0.0654641	HMDB0000062	7.64295e+08	6.56991e+08	8.23518e+08	8.34396e+08	9.015e+08	5.7446e+08	5.93189e+08	6.27011e+08	4.87904e+08	7.11912e+08	0.752248	0.00703188	6.56616e+08	6.60276e+08	5.5758e+08	7.92344e+08	7.07868e+08	0.847761	0.0626387	6.09045e+09	6.00557e+09	0.00992287
C18:2-OH Carnitine	440.337	4.22	94	0.987699	0	6.74627e+06	2.11346e+06	9.4376e+06	6.52009e+06	5.32698e+06	4.11106e+06	3.38185e+06	3.91463e+06	2.59975e+06	3.68418e+06	0.586891	0.103705	4.46114e+06	2.97438e+06	4.37057e+06	1.82976e+06	3.33559e+06	0.563004	0.0740922	3.57124e+07	3.99434e+07	0.0790878
Acylcarnitine(20:2)	452.373	2.51	92	0.916707	0	9.909e+06	3.75246e+06	1.15938e+07	8.82606e+06	5.61418e+06	6.82976e+06	5.28763e+06	5.37437e+06	5.47168e+06	5.66088e+06	0.721098	0.19857	6.08696e+06	3.80486e+06	7.15204e+06	2.19995e+06	4.99334e+06	0.610578	0.101647	4.30536e+07	5.70771e+07	0.198063
C20:2-OH Carnitine	468.368	4.06	N/A	1.00964	0	1.48583e+06	540634	1.35033e+06	2.21741e+06	753957	710134	747901	485827	523153	651955	0.491319	0.0938819	750221	487789	850597	508294	803040	0.535579	0.117338	6.90659e+06	7.13001e+06	0.0225096
Acylcarnitine(22:2)	480.405	2.38	92	1.3757	0	610725	660839	429003	1.02197e+06	206821	411131	404645	291550	465056	347124	0.655266	0.211786	361775	243577	516935	209333	387553	0.586878	0.13544	3.78134e+06	3.52976e+06	0.0486641
Acylcarnitine(10:3)	310.201	3.8	94	0.249989	0	414578	282261	381572	334703	335218	473742	359014	390776	269408	394816	1.07975	0.505291	476937	417735	730990	270250	570374	1.41065	0.136986	3832114	4042320	0.0377521
3-Hydroxydodecanoyl Carnitine	360.274	4.96	90	0.403505	HMDB0061638	529942	375896	642550	849461	707559	539867	450121	542485	880751	664307	0.991023	0.960628	420315	534251	603856	224115	483539	0.729719	0.141869	5.0138e+06	2.07587e+06	0.586045
L-Octanoylcarnitine	288.217	3.71	93	0.204554	HMDB0000791	6.25837e+06	4.10119e+06	5.19846e+06	6.95845e+06	6.1874e+06	6.80408e+06	5.62215e+06	6.62356e+06	7.17361e+06	7.61259e+06	1.1788	0.124267	3.73654e+06	4.00956e+06	6.88865e+06	1.43056e+06	4.60382e+06	0.720081	0.148699	5.29116e+07	5.13547e+07	0.021117
Gamma-Linolenyl Carnitine; Alpha-Linolenyl Carnitine	422.326	2.64	92	0.500666	HMDB0006318	4.91423e+06	1.20891e+06	1.04654e+07	3.58807e+06	5.74891e+06	5.05885e+06	2.81272e+06	4.71268e+06	4.42387e+06	5.33809e+06	0.861938	0.672625	3.83249e+06	2.42012e+06	2.69852e+06	1.09135e+06	2.15148e+06	0.470345	0.148826	3.30516e+07	3.63997e+07	0.0681764
Acylcarnitine(12:2)	340.248	3.19	93	0.994098	0	451333	162445	373020	382362	368481	286499	220720	251452	343099	385178	0.855727	0.405591	236757	268211	358874	130465	259690	0.721666	0.150627	2.61171e+06	2.89175e+06	0.0719603
C20:1-OH Carnitine	470.384	3.96	94	1.16207	0	870632	571716	940651	1.36655e+06	468827	565072	546484	491324	429978	504158	0.60142	0.099805	596073	338627	888189	310696	690783	0.669539	0.183974	5.29912e+06	5.27611e+06	0.00307687
3-Hydroxydecanoyl Carnitine	332.243	5.43	96	-0.470972	HMDB0061636	1.49372e+06	910919	1.0538e+06	1.59592e+06	1.6143e+06	1.40348e+06	1.38967e+06	1.11646e+06	1.39459e+06	809629	0.916798	0.570059	1.09891e+06	866340	1.53956e+06	504816	1.03913e+06	0.757086	0.184466	1.1558e+07	1.22733e+07	0.0424492
9,12-Hexadecadienoylcarnitine	396.311	2.72	92	0.804978	HMDB0013334	1.86103e+07	4.90325e+06	2.59913e+07	1.55801e+07	1.806e+07	1.23893e+07	1.03723e+07	1.34446e+07	1.07112e+07	1.38688e+07	0.731086	0.263016	1.20532e+07	9.5047e+06	1.66073e+07	4.42677e+06	1.1966e+07	0.656179	0.185204	1.09502e+08	1.23965e+08	0.0876094
Hydroxybutyrylcarnitine	248.149	9.2	98	0.436884	HMDB0013127	2.71779e+07	2.78369e+07	1.49182e+07	3.63987e+07	1.80364e+07	2.61815e+07	2.28845e+07	1.71542e+07	2.09308e+07	1.48024e+07	0.819771	0.330523	2.02398e+07	1.35424e+07	1.41035e+07	2.65867e+07	1.87681e+07	0.749715	0.20394	2.37538e+08	2.09843e+08	0.0875474
Decanoylcarnitine	316.248	3.24	90	1.16604	HMDB0000651	5.16363e+06	2.26743e+06	5.68828e+06	5.76739e+06	4.90215e+06	4.73601e+06	3.77686e+06	6.12375e+06	6.48788e+06	7.26851e+06	1.19354	0.335599	3.42309e+06	3.43903e+06	5.55879e+06	1.19997e+06	3.79111e+06	0.731938	0.214478	3.92653e+07	4.52955e+07	0.10085
Linoleyl Carnitine, Linoelaidyl Carnitine; Acylcarnitine C18:2	424.342	2.59	91	-0.0471253	HMDB0006469	7.19301e+07	1.36078e+07	1.30337e+08	4.67122e+07	8.14112e+07	6.5006e+07	3.61078e+07	6.3698e+07	5.23911e+07	6.9528e+07	0.833525	0.597501	6.11158e+07	3.12387e+07	5.46245e+07	1.36194e+07	4.15973e+07	0.587782	0.216241	4.60782e+08	4.88261e+08	0.0409474
3-Hydroxyhexadecanoylcarnitine	416.337	4.35	90	1.02308	HMDB0013336	4.31889e+06	1.81122e+06	9.28988e+06	4.52002e+06	4.62413e+06	4.02298e+06	3.23206e+06	4.23802e+06	3.85945e+06	5.29593e+06	0.840593	0.562945	4.03752e+06	4.05076e+06	3.95254e+06	1.37775e+06	2.85518e+06	0.6625	0.244122	3.3278e+07	3.77311e+07	0.0886871
C18:3-OH Carnitine	438.321	4.37	86	0.897742	0	293971	94321.7	614382	221502	282556	338450	220132	283785	293375	307018	0.957542	0.890919	284243	274312	180628	77520.3	131425	0.629262	0.272529	2.22344e+06	2.47323e+06	0.0752138
Acylcarnitine(22:5)	474.358	2.49	92	1.52864	HMDB0006496	632004	192597	2.12336e+06	550607	1.00869e+06	295877	275085	232591	497749	1.11832e+06	0.536828	0.29261	199155	590073	966457	137878	618408	0.557317	0.306047	4374962	5799627	0.198021
3-Hydroxy-Cis-5-Tetradecenoylcarnitine	386.29	4.56	94	0.808859	HMDB0013330	1.66367e+06	888675	1.61877e+06	1.66701e+06	1.466e+06	2.38319e+06	1.82594e+06	2.16418e+06	2.33904e+06	1.54451e+06	1.40426	0.026633	2.22436e+06	1.55882e+06	3.05199e+06	729447	1.91665e+06	1.29807	0.318764	1.51958e+07	1.65907e+07	0.062059
Acylcarnitine(14:3)	366.264	2.95	83	0.644476	0	421166	167549	499249	358443	427196	326429	278933	367786	455127	510851	1.03497	0.857085	295743	322005	430709	133577	299560	0.790773	0.318862	2.89976e+06	3.37871e+06	0.107882
Lauroylcarnitine	344.28	2.96	95	1.01451	HMDB0002250	8.2567e+06	5.67464e+06	1.09553e+07	7.82164e+06	7.62546e+06	8.01898e+06	6.09767e+06	1.09812e+07	1.08406e+07	1.30615e+07	1.21486	0.277997	7.1081e+06	6.90572e+06	9.64132e+06	2.53353e+06	6.68127e+06	0.814948	0.324815	6.83074e+07	7.62901e+07	0.0780738
Acylcarnitine(17:1)	412.342	2.61	92	0.817858	0	838241	267689	1.53296e+06	660047	1.02884e+06	834678	486906	682457	683634	1.01411e+06	0.855356	0.595734	724116	515143	929138	184336	740240	0.71468	0.341761	6.0537e+06	6.55109e+06	0.0558046
Acylcarnitine(12:1)	342.264	3.02	87	1.15122	HMDB0013326	2.469e+06	1.05014e+06	3.00014e+06	2.78322e+06	2.63514e+06	2.2139e+06	1.80626e+06	2.74511e+06	2.96206e+06	3.32289e+06	1.0932	0.625356	1.89528e+06	1.59685e+06	3.03392e+06	773375	2.0966e+06	0.787092	0.342327	1.91656e+07	2.19679e+07	0.0963479
Acylcarnitine(14:2)	368.28	2.87	92	1.19212	HMDB0013331	5.69344e+06	2.4707e+06	7.50148e+06	5.80452e+06	6.42231e+06	5.05696e+06	4.45375e+06	5.97177e+06	6.2833e+06	7.44774e+06	1.04736	0.795622	5.06934e+06	4.22411e+06	6.5505e+06	1.71564e+06	4.5819e+06	0.793816	0.346698	4.63286e+07	5.15143e+07	0.0749535
2-Hydroxymyristoylcarnitine	388.306	4.62	91	0.934445	HMDB0013166	1.54285e+06	1.0299e+06	2.30601e+06	1.93994e+06	1.42932e+06	1.78644e+06	1.52301e+06	1.73533e+06	1.8319e+06	1.6539e+06	1.03426	0.813302	1.64998e+06	1.68919e+06	1.62133e+06	576453	1.19776e+06	0.816526	0.34995	1.41818e+07	1.5422e+07	0.059244
3-Hydroxytetradecanoyl Carnitine	388.306	4.62	91	0.934445		1.54285e+06	1.0299e+06	2.30601e+06	1.93994e+06	1.42932e+06	1.78644e+06	1.52301e+06	1.73533e+06	1.8319e+06	1.6539e+06	1.03426	0.813302	1.64998e+06	1.68919e+06	1.62133e+06	576453	1.19776e+06	0.816526	0.34995	1.41818e+07	1.5422e+07	0.059244
Acylcarnitine(22:1)	482.42	2.35	60	1.72001	0	287283	375304	232339	486024	163847	316917	296446	238861	413369	328163	1.03169	0.880108	281869	210132	364241	99106.5	250729	0.780734	0.368782	2.31856e+06	2.34809e+06	0.00894805
Deoxycarnitine	146.118	9.17	84	0.257959	HMDB0006831	7.35194e+07	6.15181e+07	6.51488e+07	6.81113e+07	6.95976e+07	5.37816e+07	5.48416e+07	5.2604e+07	5.27536e+07	6.21759e+07	0.817285	0.00181846	6.22577e+07	8.38008e+07	6.80006e+07	7.5189e+07	6.84884e+07	1.05872	0.373129	6.53797e+08	6.66538e+08	0.0136474
3-Hydroxy-11Z-Octadecenoylcarnitine	442.353	4.11	96	0.727832	HMDB0013339	4.84345e+06	1.33824e+06	8.00457e+06	6.09973e+06	4.67083e+06	4.5657e+06	3.51698e+06	3.61923e+06	2.89555e+06	4.29506e+06	0.757008	0.336291	4.99138e+06	2.49793e+06	5.18283e+06	1.93967e+06	4.41749e+06	0.76249	0.380608	3.14362e+07	3.55476e+07	0.086803
Decenoylcarnitine(C10:1)	314.233	3.41	90	0.830328	0	1.97511e+06	638154	1.879e+06	1.73029e+06	1.72495e+06	1.51321e+06	1.32547e+06	1.69732e+06	2.00037e+06	2.65926e+06	1.15704	0.479394	1.21207e+06	1.13977e+06	2.05967e+06	535646	1.48094e+06	0.808818	0.406134	1.34514e+07	1.52132e+07	0.0869221
L-Palmitoylcarnitine	400.342	2.64	90	-0.404191	HMDB0000222	7.16578e+07	1.97867e+07	1.72179e+08	5.27554e+07	1.06594e+08	1.03702e+08	5.36506e+07	1.05571e+08	1.0744e+08	1.3678e+08	1.199	0.580931	8.94828e+07	6.6224e+07	7.23593e+07	1.66382e+07	5.44054e+07	0.70716	0.413644	6.6413e+08	7.00822e+08	0.0380159
Acylcarnitine(20:5)	446.326	2.54	91	0.316885	0	814454	223403	1.64919e+06	643887	1.18775e+06	728360	400129	717788	1.0667e+06	1.46429e+06	0.968703	0.92781	671027	714536	934853	312871	759604	0.750857	0.41662	6.62429e+06	7.24928e+06	0.0637084
12-Hydroxy-12-Octadecanoylcarnitine	444.368	4.13	N/A	1.93272	HMDB0013154	1.42551e+06	588471	2.25369e+06	2.21887e+06	1.34859e+06	1.44769e+06	1.48021e+06	1.28933e+06	1.21363e+06	1.65159e+06	0.903934	0.659352	1.64075e+06	1.37718e+06	1.11189e+06	1.08485e+06	1.23881e+06	0.823659	0.421612	1.05291e+07	1.13059e+07	0.0503081
Arachidonyl Carnitine;C20:4(N-6) Carnitine	504.405	2.39	N/A	1.59073		43935	45870.3	32416.5	86428.3	24532	41243.2	29072.1	21672.9	59838.6	65772.6	0.933173	0.825318	19646.1	44399.5	62338.5	0	43171.4	0.727138	0.427677	344015	311413	0.070345
Myristoylcarnitine	372.311	2.77	90	0.30238	0	2.02936e+07	8.63838e+06	4.17146e+07	1.97673e+07	2.48166e+07	2.39987e+07	1.64435e+07	2.71726e+07	2.77108e+07	3.17072e+07	1.10242	0.701943	2.07556e+07	2.04524e+07	2.50315e+07	6.35928e+06	1.74401e+07	0.78138	0.442107	1.75092e+08	1.97974e+08	0.0867388
Cis-5-Tetradecenoylcarnitine	370.295	2.79	88	0.856328	HMDB0002014	1.19777e+07	6.26861e+06	1.59825e+07	1.29707e+07	1.4672e+07	1.79553e+07	1.20436e+07	2.09613e+07	2.13899e+07	2.20606e+07	1.52592	0.031174	1.64622e+07	1.23709e+07	2.5487e+07	4.9588e+06	1.71847e+07	1.23584	0.45808	1.26814e+08	1.41397e+08	0.0768918
Pentadecanoylcarnitine(C13:0)	386.326	2.72	88	0.561261	HMDB0062517	1.19993e+06	358009	2.43037e+06	836484	1.49524e+06	1.20662e+06	706812	971717	1.18938e+06	1.64029e+06	0.904238	0.758503	1.13909e+06	1.21648e+06	1.25508e+06	305457	903544	0.762597	0.463466	9093919	9949310	0.0635242
Heptanoylcarnitine	274.201	4.06	88	0.338919	HMDB0013238	502327	260904	387542	525075	366750	497706	490879	252964	422938	372774	0.997387	0.987466	332843	390812	379717	357362	387545	0.904867	0.471286	3.77943e+06	4.0284e+06	0.0450969
Butyrylcarnitine	232.154	5.69	95	0.224611	HMDB0002013	1.14309e+08	1.02197e+08	8.28936e+07	1.15567e+08	7.39808e+07	1.21637e+08	1.08317e+08	1.00445e+08	1.19123e+08	8.942e+07	1.10225	0.35871	1.06534e+08	1.00462e+08	9.11405e+07	7.81524e+07	7.83393e+07	0.929811	0.517254	9.65843e+08	1.14393e+09	0.119377
Isobutyryl Carnitine	232.154	5.69	95	0.224611	HMDB0000736	1.14309e+08	1.02197e+08	8.28936e+07	1.15567e+08	7.39808e+07	1.21637e+08	1.08317e+08	1.00445e+08	1.19123e+08	8.942e+07	1.10225	0.35871	1.06534e+08	1.00462e+08	9.11405e+07	7.81524e+07	7.83393e+07	0.929811	0.517254	9.65843e+08	1.14393e+09	0.119377
Acylcarnitine(22:4)	476.373	2.42	93	1.1833	0	338653	177629	448761	425096	365484	300654	228838	255633	415933	570473	1.00906	0.968805	187239	407613	491991	93089.6	297070	0.841298	0.537059	2661400	3031839	0.0920179
Acylcarnitine(20:4)	448.342	2.56	91	0.676112	HMDB0006455	3.24068e+06	1.90085e+06	4.86304e+06	2.68278e+06	3.69508e+06	2.95488e+06	1.8807e+06	3.96028e+06	4.06591e+06	5.73247e+06	1.13501	0.600043	2.91881e+06	4.06835e+06	3.39775e+06	1.51968e+06	2.62009e+06	0.886601	0.58513	2.32109e+07	3.04446e+07	0.190661
Elaidic Carnitine	426.358	2.57	87	-0.433954	HMDB0006464	7.25466e+07	2.21027e+07	1.38981e+08	5.09397e+07	7.76044e+07	8.98985e+07	4.57009e+07	8.89818e+07	6.49198e+07	8.88195e+07	1.04458	0.882889	8.57338e+07	3.7743e+07	9.57619e+07	1.62726e+07	6.59284e+07	0.832305	0.630962	5.30407e+08	6.20319e+08	0.110499
Trans-Hexadec-2-Enoyl Carnitine	398.326	2.71	91	0.589419	HMDB0006317	2.35535e+07	8.48366e+06	4.41629e+07	2.33649e+07	2.71837e+07	3.78632e+07	2.20601e+07	3.58881e+07	3.56521e+07	3.87227e+07	1.34271	0.215658	2.92478e+07	1.59669e+07	3.61502e+07	7.22036e+06	2.59623e+07	0.903736	0.75767	2.21496e+08	2.42153e+08	0.0630084
Heptadecanoyl Carnitine	414.358	2.55	88	0.584581	HMDB0006210	1.33267e+06	438270	2.25871e+06	1.03002e+06	1.50286e+06	1.79746e+06	1.03624e+06	1.66862e+06	1.57537e+06	1.86885e+06	1.2109	0.429152	1.90657e+06	1.34169e+06	1.42018e+06	347403	1.03674e+06	0.922297	0.802045	1.03975e+07	1.17767e+07	0.0879617
3-Hydroxy-5, 8-Tetradecadiencarnitine	384.274	4.67	92	0.864144	HMDB0013332	1.6541e+06	643305	1.23232e+06	1.22798e+06	1.38113e+06	1.31479e+06	1.05023e+06	1.14445e+06	1.53158e+06	886145	0.965521	0.836961	1.31821e+06	1.21937e+06	1.89203e+06	649265	1.34212e+06	1.04596	0.832154	1.07261e+07	1.1755e+07	0.0647275
3-Hydroxy-9-Hexadecenoylcarnitine	414.321	4.42	96	1.00607	HMDB0013333	2.24814e+06	1.2429e+06	2.94832e+06	2.61963e+06	1.98162e+06	2.53066e+06	1.89526e+06	2.59161e+06	2.09101e+06	2.17896e+06	1.02236	0.881344	2.66539e+06	1.64867e+06	3.24085e+06	882188	2.22166e+06	0.965414	0.882611	1.82086e+07	2.08136e+07	0.0944063
Acylcarnitine(19:1)	440.373	2.49	85	0.489201	0	270891	75037.9	430645	208702	255641	306104	173068	257960	204487	317697	1.01483	0.955353	278306	191508	426016	43390.6	250138	0.958451	0.905803	1780419	2289281	0.176829
Hexanoylcarnitine	260.186	4.49	93	0.639548	HMDB0000705	2.65547e+07	2.19006e+07	1.41817e+07	2.70242e+07	1.97728e+07	4.14867e+07	2.63336e+07	2.86893e+07	5.41e+07	3.29871e+07	1.6777	0.0289242	2.11186e+07	2.75941e+07	3.24325e+07	9.52437e+06	2.13391e+07	1.02353	0.912061	2.50141e+08	2.8234e+08	0.0855152
L-Acetylcarnitine	204.123	8.37	97	-0.0140682	HMDB0000201	1.11379e+09	1.11221e+09	1.11922e+09	1.14628e+09	1.075e+09	1.13826e+09	1.02482e+09	1.03516e+09	9.27129e+08	1.08168e+09	0.935424	0.0859404	1.12233e+09	1.03239e+09	9.45591e+08	1.3225e+09	1.1164e+09	0.995099	0.93554	9.80906e+09	1.01351e+10	0.0231158
DL-Stearoylcarnitine	428.373	2.51	87	1.23207	HMDB0000848	1.09212e+07	5.36044e+06	2.00441e+07	9.81167e+06	1.18083e+07	2.05345e+07	1.43138e+07	2.87249e+07	1.69007e+07	1.92888e+07	1.72166	0.0398452	1.81692e+07	1.29176e+07	1.18809e+07	4.8507e+06	8.79176e+06	0.976955	0.936631	9.86839e+07	1.27861e+08	0.182138
Arachidyl Carnitine(C20:0)	456.405	2.4	N/A	2.92301	HMDB0006460	351644	318141	441101	513188	326786	703775	808394	579919	856167	827962	1.93567	0.000419977	502187	505320	380612	214372	324718	0.987877	0.945332	4.15975e+06	3.76735e+06	0.0700066
Acylcarnitine(13:0)	358.295	2.86	N/A	0.854948	0	402274	178887	517987	375815	417699	348044	300307	317383	402691	520386	0.997965	0.991259	378125	490626	507665	146069	355305	0.992142	0.973005	3.12765e+06	3.41824e+06	0.0627798

## Sheet: Normalized data in Figure 5
Raw data
Guanosine Triphosphate(GTP)	Control	HU	HU+3HB		Average control	Guanosine Triphosphate(GTP)	Control	HU	HU+3HB
	6640	2540	2640		13947.6		0.476068	0.18211	0.18928
	998	1170	2420				0.0715535	0.0838854	0.173507
	21500	1630	3180				1.54148	0.116866	0.227996
	20600	3120	2980				1.47696	0.223694	0.213657
	20000	2760	4080				1.43394	0.197884	0.292523
Guanosine Diphosphate(GDP)	Control	HU	HU+3HB			Guanosine Diphosphate(GDP)	Control	HU	HU+3HB
	4640	10700	10400		6004		0.772818	1.78215	1.73218
	3330	11700	12100				0.55463	1.9487	2.01532
	5390	19200	14600				0.897735	3.19787	2.43171
	8090	9390	20700				1.34744	1.56396	3.4477
	8570	10800	30400				1.42738	1.7988	5.06329
Guanosine Monophosphate(GMP)	Control	HU	HU+3HB			Guanosine Monophosphate(GMP)	Control	HU	HU+3HB
	7240	17200	12900		8554		0.846388	2.01076	1.50807
	10500	14500	10500				1.2275	1.69511	1.2275
	8870	14000	10200				1.03694	1.63666	1.19242
	7880	13000	9590				0.921206	1.51976	1.12111
	8280	12300	12300				0.967968	1.43792	1.43792
Adenosine Triphosphate(ATP)	Control	HU	HU+3HB			Adenosine Triphosphate(ATP)	Control	HU	HU+3HB
	432000	68200	45400		827640		0.521966	0.082403	0.0548548
	46200	59600	46500				0.0558214	0.072012	0.0561838
	1570000	80000	43400				1.89696	0.0966604	0.0524383
	1280000	40100	78400				1.54657	0.048451	0.0947272
	810000	54700	68900				0.978686	0.0660915	0.0832488
Adenosine Diphosphate(ADP)	Control	HU	HU+3HB			Adenosine Diphosphate(ADP)	Control	HU	HU+3HB
	650000	1220000	822000		745800		0.871547	1.63583	1.10217
	861000	1390000	881000				1.15447	1.86377	1.18128
	565000	1650000	756000				0.757576	2.21239	1.01368
	831000	823000	1260000				1.11424	1.10351	1.68946
	822000	812000	1170000				1.10217	1.08876	1.56879
Adenosine Monophosphate(AMP)	Control	HU	HU+3HB			Adenosine Monophosphate(AMP)	Control	HU	HU+3HB
	539000	1750000	595000		687800		0.783658	2.54434	0.865077
	546000	2900000	1410000				0.793835	4.21634	2.05001
	651000	2930000	918000				0.946496	4.25996	1.33469
	952000	1680000	1520000				1.38412	2.44257	2.20994
	751000	1970000	2150000				1.09189	2.8642	3.12591
Inosinic acid(IMP)	Control	HU	HU+3HB			Inosinic acid(IMP)	Control	HU	HU+3HB
	6750000	11200000	8370000		8066000		0.836846	1.38854	1.03769
	6730000	9930000	8050000				0.834366	1.23109	0.998016
	8310000	11000000	8370000				1.03025	1.36375	1.03769
	9050000	10900000	7750000				1.12199	1.35135	0.960823
	9490000	9670000	10700000				1.17654	1.19886	1.32656
Inosine	Control	HU	HU+3HB			Inosine	Control	HU	HU+3HB
	1170000	4450000	4370000		1538000		0.760728	2.89337	2.84135
	1580000	6860000	2420000				1.02731	4.46034	1.57347
	1590000	2900000	3780000				1.03381	1.88557	2.45774
	2060000	2620000	5200000				1.3394	1.70351	3.38101
	1290000	2910000	2910000				0.838752	1.89207	1.89207
Hypoxanthine	Control	HU	HU+3HB			Hypoxanthine	Control	HU	HU+3HB
	5340	37900	27400		10414		0.512771	3.63933	2.63107
	14000	38100	13600				1.34434	3.65854	1.30593
	12200	24700	24200				1.1715	2.37181	2.32379
	11300	23400	22800				1.08508	2.24698	2.18936
	9230	19000	19500				0.886307	1.82447	1.87248
Xanthosine	Control	HU	HU+3HB			Xanthosine	Control	HU	HU+3HB
	2370	6970	6280		2946		0.804481	2.36592	2.1317
	2940	7550	3270				0.997963	2.5628	1.10998
	3300	6940	3480				1.12016	2.35574	1.18126
	4400	6390	6720				1.49355	2.16904	2.28106
	1720	5610	6290				0.583842	1.90428	2.1351
Uric Acid	Control	HU	HU+3HB			Uric Acid	Control	HU	HU+3HB
	29200	83200	47300		43220		0.675613	1.92503	1.0944
	28500	62400	33200				0.659417	1.44378	0.768163
	59000	52200	40200				1.36511	1.20777	0.930125
	47800	88400	42400				1.10597	2.04535	0.981027
	51600	69500	62900				1.19389	1.60805	1.45534
D-ribulose-5-phosphate	Control	HU	HU+3HB			D-ribulose-5-phosphate	Control	HU	HU+3HB
	61900	109000	322000		91060		0.679772	1.19701	3.53613
	222000	85300	303000				2.43795	0.936745	3.32748
	61800	81000	217000				0.678673	0.889523	2.38304
	58300	89400	167000				0.640237	0.98177	1.83396
	51300	58100	124000				0.563365	0.638041	1.36174
Glutamate	Control	HU	HU+3HB			Glutamate	Control	HU	HU+3HB
	19100000	11300000	10900000		18280000		1.04486	0.618162	0.59628
	16700000	12600000	12300000				0.913567	0.689278	0.672867
	20300000	7580000	13600000				1.1105	0.414661	0.743982
	15200000	7240000	14900000				0.83151	0.396061	0.815098
	20100000	6580000	13800000				1.09956	0.359956	0.754923
Glutamine	Control	HU	HU+3HB			Glutamine	Control	HU	HU+3HB
	6.33725e+07	4.10471e+07	3.47874e+07		6.3725e+07		0.994469	0.644128	0.545899
	5.94287e+07	4.17021e+07	4.25577e+07				0.93258	0.654408	0.667833
	63464708	4.82922e+07	3.9296e+07				0.995915	0.757822	0.616649
	6.32271e+07	4.53913e+07	37404423				0.992186	0.7123	0.586966
	6.9132e+07	4.40871e+07	3.75542e+07				1.08485	0.691834	0.589317

## Sheet: Normalized data in Figure S5
Raw data
Citric Acid	Control	HU	HU+3HB		Average control	Citric Acid	Control	HU	HU+3HB
	68900	152000	124000		89440		0.770349	1.69946	1.3864
	85400	317000	98000				0.95483	3.54428	1.09571
	107000	178000	104000				1.19633	1.99016	1.16279
	81900	117000	218000				0.915698	1.30814	2.43739
	104000	92700	136000				1.16279	1.03645	1.52057
D-2-Hydroxyglutarate	Control	HU	HU+3HB			D-2-Hydroxyglutarate	Control	HU	HU+3HB
	470000	614000	469000		612800		0.766971	1.00196	0.765339
	426000	466000	380000				0.69517	0.760444	0.620104
	709000	405000	447000				1.15698	0.660901	0.729439
	691000	587000	373000				1.12761	0.957898	0.608681
	768000	533000	538000				1.25326	0.869778	0.877937
Isocitric Acid	Control	HU	HU+3HB			Isocitric Acid	Control	HU	HU+3HB
	2620	3330	4830		3898		0.67214	0.854284	1.2391
	3190	2430	1880				0.818368	0.623397	0.482299
	3470	2550	2740				0.8902	0.654182	0.702925
	5550	5720	2830				1.42381	1.46742	0.726013
	4660	4820	2950				1.19548	1.23653	0.756798
L-Lactic Acid	Control	HU	HU+3HB			L-Lactic Acid	Control	HU	HU+3HB
	4630000	4830000	3990000		5308000		0.872268	0.909947	0.751696
	3770000	2840000	3230000				0.710249	0.535041	0.608515
	5880000	3980000	3540000				1.10776	0.749812	0.666918
	5830000	6220000	2180000				1.09834	1.17182	0.410701
	6430000	5180000	3260000				1.21138	0.975885	0.614167
Oxoglutaric Acid	Control	HU	HU+3HB			Oxoglutaric Acid	Control	HU	HU+3HB
	3690	7140	8440		4978		0.741262	1.43431	1.69546
	2240	2760	2890				0.44998	0.55444	0.580554
	5470	2880	4600				1.09883	0.578546	0.924066
	6010	5690	4790				1.20731	1.14303	0.962234
	7480	3730	6630				1.50261	0.749297	1.33186
Cis-Aconitic Acid	Control	HU	HU+3HB			Cis-Aconitic Acid	Control	HU	HU+3HB
	31200	62700	41600		37500		0.832	1.672	1.10933
	41400	68800	31100				1.104	1.83467	0.829333
	39000	55100	31400				1.04	1.46933	0.837333
	38100	42200	53500				1.016	1.12533	1.42667
	37800	39400	50300				1.008	1.05067	1.34133
Malic Acid	Control	HU	HU+3HB			Malic Acid	Control	HU	HU+3HB
	1180000	2260000	1500000		1340000		0.880597	1.68657	1.1194
	1640000	2140000	1440000				1.22388	1.59701	1.07463
	1140000	1800000	1420000				0.850746	1.34328	1.0597
	1590000	1690000	1730000				1.18657	1.26119	1.29104
	1150000	1510000	1260000				0.858209	1.12687	0.940299
Glycine	Control	HU	HU+3HB			Glycine	Control	HU	HU+3HB
	4225231	2063991	2613503		3.88228e+06		1.08834	0.531644	0.673187
	4295593	1182841	3623167				1.10646	0.304677	0.933257
	3623341	2476237	3670915				0.933301	0.63783	0.945556
	3131705	1925103	2706600				0.806666	0.495869	0.697167
	4135549	1756199	1848894				1.06524	0.452362	0.476239
Gama-Aminobutryic Acid	Control	HU	HU+3HB			Gama-Aminobutryic Acid	Control	HU	HU+3HB
	2174456	2632222	2400215		2.23355e+06		0.973544	1.17849	1.07462
	2174687	3123695	2369489				0.973648	1.39854	1.06086
	2031439	2848416	2769843				0.909513	1.27529	1.24011
	2509832	3279065	2569529				1.1237	1.4681	1.15043
	2277318	2820316	2696607				1.0196	1.26271	1.20732
N-Acetylaspartylglutamic Acid	Control	HU	HU+3HB			N-Acetylaspartylglutamic Acid	Control	HU	HU+3HB
	662718	868619	560916		480461		1.37934	1.80789	1.16745
	465282	753349	410863				0.968409	1.56797	0.855143
	424584	815879	460717				0.883701	1.69812	0.958907
	390138	636078	527868				0.812007	1.32389	1.09867
	459582	637392	687445				0.956544	1.32663	1.4308
acetylcholine	Control	HU	HU+3HB			acetylcholine	Control	HU	HU+3HB
	13700	15300	7470		14682		0.933115	1.04209	0.508786
	9910	14300	9980				0.674976	0.973982	0.679744
	15700	9670	9010				1.06934	0.65863	0.613677
	17700	13800	7330				1.20556	0.939926	0.499251
	16400	12500	11100				1.11701	0.851383	0.756028
L-Tryptophan	Control	HU	HU+3HB			L-Tryptophan	Control	HU	HU+3HB
	2924212	3683929	3891061		3.36362e+06		0.869365	1.09523	1.15681
	3385513	4996786	2848587				1.00651	1.48554	0.846882
	3609481	4542789	2679309				1.07309	1.35057	0.796556
	3397525	4364390	3538699				1.01008	1.29753	1.05205
	3501362	4448057	3403034				1.04095	1.3224	1.01172
Indoleacrylic Acid (IA)	Control	HU	HU+3HB			Indoleacrylic Acid (IA)	Control	HU	HU+3HB
	2997885	3772769	4060126		3.40242e+06		0.881103	1.10885	1.1933
	3394654	5153385	2881769				0.997717	1.51462	0.846976
	3696712	4652637	2755223				1.08649	1.36745	0.809783
	3436366	4421948	3654162				1.00998	1.29965	1.07399
	3486495	4503370	3458413				1.02471	1.32358	1.01646
